# Supplementary material for: Diverse targets of SMN2-directed splicing-modulating small molecule therapeutics for spinal muscular atrophy
Source: Nucleic Acids Res. 2023 Apr 7;51(12):5948–80. doi: 10.1093/nar/gkad259 (PMC10325915; doi:10.1093/nar/gkad259)
Supplement: gkad259_Supplemental_Files [file gkad259_supplemental_files.zip]

Archive with 5 entries (4 files):
- Supplementary data_3-13-2023.pdf
- Supplementary Tables_3-13-2023.xlsx
- suppl_data/
- suppl_data/Supplementary data_3-13-2023.pdf
- suppl_data/Supplementary Tables_3-13-2023.xlsx
