# Supplementary material for: Diverse targets of SMN2-directed splicing-modulating small molecule therapeutics for spinal muscular atrophy
Source: Nucleic Acids Res. 2023 Apr 7;51(12):5948–80. doi: 10.1093/nar/gkad259 (PMC10325915; doi:10.1093/nar/gkad259)
Supplement: gkad259_Supplemental_Files [file gkad259_supplemental_files.zip › Supplementary Tables_3-13-2023.xlsx]

## Sheet: Supplementary Table S1
Supplementary Table S1. Primers used in this study
PCR target	Description	F-Primer name	Forward primer	R-Primer name	Reverse primer
SMN E7	EIN	N24	CCAGATTCTCTTGATGATGCTGATGCTTTGGG	P2-2	CTTCCTTTTTTCTTTCCCAACAC
SMN	MESDA	E1-F	CGCGGGTTTGCTATGGCGAT	E8-25	TAGTGCTGCTCTATGCCAGCATTTC
OAZ1	QPCR norm	OAZ1-F	GCAGCCTCTACATCGAGATCC	OAZ1-R	CCCAAAAAGCTGAAGGTTCGG
YTHDF2	QPCR (DE)	YTHDF2-F	AGGAAGTGCCTCTGGAAAAGG	YTHDF2-R	GCAGTCTGTGTAGAACTGCCT
GGNBP2	QPCR (DE)	GGNBP2-F	CACATCTTTTGGGTCGTGCTG	GGNBP2-R	TCTGCCATGTCTGCTCTTCTG
SRSF3	QPCR (DE)	SRSF3-F	CTGATGCAGTCCGAGAGCTAG	SRSF3-R	TTCTTGGAGATCTGCGACGAG
CDC37L1	QPCR (DE)	CDC37L1-F	GAAGAAGAGTGGCGACAGAAAG	CDC37L1-R	CATCCCATCGACTCAACATACC
CACNB1	QPCR (DE)	CACNB1-F	ATCACCTCTCCCAAGGTACTTC	CACNB1-R	GGCATCCTCCAATTGGTTCTC
ZFP82	QPCR (DE)	ZFP82-F	GTCGGTCCTGGTAATCTGTAGG	ZFP82-R	AGTCCAGGTATTCCCACTCTTC
PIK3R4	QPCR (DE)	PIK3R4-F	GCGTCCTAAAGGGCTGTTAGT	PIK3R4-R	AATGTGAGCGTCTTGACTCGT
ZFYVE19	QPCR (DE)	ZFYVE19-F	TGCCTCGGACTGGGAAC	ZFYVE19-R	CTTCCAAGGCTGCCACAC
LIG1	QPCR (DE)	LIG1-F	GTGTGTTTGTACGCCTTCGAC	LIG1-R	TCGCAGGAGTCTTTCACTGAC
SORT1	QPCR (DE)	SORT1-F	AATGCCAGGGTGGGGTAAATC	SORT1-R	CGACTGTGACCAGCATCAATC
FOXM1	QPCR (DE)	FOXM1-F	CATCCAGTGGCTTCGAAAGA	FOXM1-R	GAAGGCTCCTCAACCTTAACC
PDXDC1	QPCR (DE)	PDXDC1-F	TATGGCTTCATGTGGAGGGTG	PDXDC1-R	AAGGCAGGGTCATCGTGTTTA
EGR1	QPCR (DE)	EGR1-F	CAGCACCTTCAACCCTCAGG	EGR1-R	AAGCGGCCAGTATAGGTGATG
DOCK11	QPCR (DE)	DOCK11-F	ACGGATGTTCAGCGTTCAAGA	DOCK11-R	CTGCCTTCCATAAGCCATCCA
PDS5B	QPCR (DE)	PDS5B-F	AGCTCTCCTGGAAGAATAAAGG	PDS5B-R	GATCAGAGTCGTCTCTCTTGTC
MBNL1 E5	EIN	MBNL1 E4-F	ACTTTCATCCCCCTGCACATT	MBNL1 E6-R	ACCAGTGTTAAAGACTGCGGT
TTC28 E20	EIN	TTC28 E19-F	AAACTCATCACTGCCTCCGAG	TTC28 E21-R	ACGCTGATGGAGACCTGAATG
EXOC1 E12	EIN	EXOC1 E11-F	GCAAAGATCAAGATGACTGGCA	EXOC1 E13-R	TCAGAGGCAGACATGTTTCCC
POMT2 E11B	EIN	POMT2 E11-F	CCTTCCTTCCCAGTGGAGTTTG	POMT2 E12	CATAGCCGGTGACCTGATAG
STRN3 E8	EIN	STRN3 E7-F	GCTGAAGATGGTGAAGGAGCTG	STRN3 E10-R	ACCGTCAAGTCTGCAAGGTC
SLC25A17 E3	EIN	SLC25A17 E2-F	GGAAGCGTGACAGCAATGACAG	SLC25A17 E4-R	CCAGGAGCACCATGTGTGTAG
FOXM1 E9	EIN	FOXM1 E8-F	TGAAGCCACTGCTACCACG	FOXM1 E10-R	AGGGCTCTCCACTTTGATGG
KDM6A E28	EIN	KDM6A E27-F	AAATTGGCAGTGGAACGGTAC	KDM6A E29-R	TTGTCCGCCCATGCCATATAA
PDE7A E2B	EIN	PDE7A E2-F	GCGTGGAGCTATTTCCTATGAC	PDE7A E3-R	GATTCAAATCCTGCTCGGCTC
ANXA11 E16B	EIN	ANXA11 E16-F	CAAAGGACCGGACCCTGATTC	ANXA11 E17-R	CTTTTGGCCTTTTCCTGGCAC
SH3YL1 E11	EIN	SH3YL1 E10-F	TTGTCAAGACCACAGCAGTCA	SH3YL1 E12-R	ACTGTGATTCTGTCTCCAGCT
DST E92	ESK	DST E91-F	GTAGCTAAGTGTAAATGTGCAAAGCG	DST E93-R	ACCTCCAACACGAACCATCAC
TEAD1 E5B	ESK	TEAD1 E5-F	CTTGCCAGAAGGAAATCTCGTG	TEAD1 E6-R	AGCTTGTTATGAATGGCAGTGG
THOC5 E10	ESK	THOC5 E9-F	GGTGCAGGAGTACCTGTTTATG	THOC5 E11-R	ATCCACACTGCCTTCGATTG
BPTF E6	ESK	BPTF E4-F	CAGAGAAGAATTTGAAGACCAGTCC	BPTF E7-R	TTCCGCAATCTGGTGATGATTC
ODF2L E14	ESK	ODF2L E13-F	GTTGCAAGAAGCAGCTGAAATAG	ODF2L E16-R	GCTTTGTCAGAAGATTGTGATTTCC
MAST2 E8	ESK	MAST2 E7-F	GTAACAGTCCTTTGGACAGC	MAST2 E9-R	AGCTAGGAGTGTTAGTTCCATATC
KIF23 E8	ESK	KIF23 E7-F	TGCAAAGCAGAAGAGGTTGATG	KIF23 E9-R	AGCCTCCTCAGTAGATTTCACTTC
ARHGAP12 E17	ESK	ARHGAP12 E16-F	GATCCAATCTCGCTAATCTGTG	ARHGAP12 E18-R	AAAGAGGTTCTGGTAATTCTCG
ATG5 E3	ESK	ATG5 E2-F	TGACAAAGATGTGCTTCGAGATG	ATG5 E4-R	GTGATGTTCCAAGGAAGAGCTG
PRKDC E62	ESK	PRKDC E61-F	ACGGAGACCTTCCTGACATTC	PRKDC E63-R	CTCCACCCATCTGAGGACATC
CNTN3 E8	ESK	CNTN3 E7-F	GAAACTCTTCCAGCAGCTAAAGG	CNTN3 E9-R	TTCAGCCATCGGTAGGAAGG
NCOR2 E47	A5S	NCOR2 E47-F	CGGTGCAGGAACATGCC	NCOR2 E48-R	CACACGCGGTTGGTGAG
NFATC4 E10	A5S	NFATC4 E10-F	TTGGCACTGACATGGACTTC	NFATC4 E11-R	CCAATGATCTCACTCACTTCCTC
CLEC16A E11	A5S	CLEC16A E11-F	AACAAGCACAAGGGCAAGAG	CLEC16A E12-R	GCTCCATTGCGTGCTCTC
NOP56 E8	A5S	NOP56 E8-F	CCAAGTATCCAGCATCCACAG	NOP56 E9-R	CTGCATTTGTTTGCCAGGTATC
CNOT1 E19	A5S	CNOT1 E19-F	GACTCCCTGCAGTGAATAACG	CNOT1 E20-R	TCTGGCCACACCTGAGAC
SH3YL1 E9	A5S	SH3YL1 E9-F	CTGCTCAAGCCGAAGATCTTTATG	SH3YL1 E10-R	GGTCTTGACAATGGCTTTGGAG
PAXBP1 E8	A5S	PAXBP1 E8-F	CTGTACAAACAGCGAGCTTCC	PAXBP1 E9-R	AGTCAAGATTTGGTGCCATCAG
RPL22L1 E3	A3S	RPL22L1 E2-F	AAAGACAGGAAGCCCAAGAG	RPL22L1 E3-R	GAAGCGTTCAATGTGAACAACA
DOCK7 E44	A3S	DOCK7 E42-F	CGGGATGCAAAGAAACTATCC	DOCK7 E44-R	CCCGAACTTGGTTCCATAAA
QKI E7	A3S	QKI E6-F	CTGTCATGCCAAACGGAACT	QKI E7-R	CTCGGTCTGCGGTCACA
SREK1 E8	A3S	SREK1 E7-F	GCTGCAGCTAAGGAGTTAGAA	SREK1 E8-R	TTTGAGCGAGTATGGGAACG
ELMO2 E3	A3S	ELMO2 E2-F	GAGGGAGGTGTAGAAAGAGGTA	ELMO2 E3-R	CAAGGAGCTGGGCGTTAG
ELF2 E7	A3S	ELF2 E6-F	TCCTACCTGCTTGAGGGATTC	ELF2 E7-R	AGAGGTATCCATGGGTTCAGAC
SART3 E5	A3S	SART3 E4-F	CAGTACTCAGTTGGTGGGATTG	SART3 E-R	AAAGACTGTGGACTTTCTCAAG
RBM5 I6	IRM	RBM5 I6-F	TGGAAGCCAATCAGGTTGC	RBM5 I6-R	ACTCCTTTGGAACAAACCACTC
RBM5 T	IRM norm	RBM5 T-F	ACCGTGATGAGCGTGAATC	RBM5 T-R	TCGGTCACTGTTCCTTCTTTC
SPOCD1 I12	IRM	SPOCD1 I12-F	GAACCACAGGACAGGTGTG	SPOCD1 I12-R	AGCCAGTGCTATGTCTGTTG
SPOCD1 T	IRM norm	SPOCD1 T-F	AGTGGTTCATGGAGATGTCAC	SPOCD1 T-R	AATCTCCACTTCGCCCTTG
PNISR I10	IRM	PNISR I10-F	AAAGATGCACACCGCAAAG	PNISR I10-R	GGTAGAAATCCAACAAGGACAAC
PNISR T	IRM norm	PNISR T-F	GATTGATTGGGCTGCATTGG	PNISR T-R	CATTTGGCATCATTCCTGGTG
NUDT22 I1	IRM	NUDT22 I1-F	CAAGACCTCTGGATGGTAGG	NUDT22 I1-R	GTATCCGCAGCGCTTCTC
NUDT22 T	IRM norm	NUDT22 T-F	GGAGATCTGTGATGAGGTGAAC	NUDT22 T-R	CAGGCTGCACTGGACATAG
HNRNPM I6	IRM	HNRNPM I6-F	AGGTGGCCCAGGAATGATTA	HNRNPM I6-R	TTCCAAGTCTTCCAGCCTGT
HNRNPM T	IRM norm	HNRNPM T-F	GCTTTGAGCCATATGCCAATC	HNRNPM T-R	CACGTATGTTACCTCACCAACT
NFATC4 I10	IRM	NFATC4 I10-F	CAGTGGAATAGAAGCCAGTAGAG	NFATC4 I10-R	GCCAATGATCTCACTCACTGTA
NFATC4 T	IRM norm	NFATC4 T-F	GTACTGACTGGCTCCAACTTC	NFATC4 T-R	AACCCTCTTGTTGCTGTACTC
OGT I4	IRT	OGT I4-F	GGAAGAAGCCAAGGTAGGTG	OGT I4-R	TCCTCAGTTTCAAAGGACTGTT
OGT T	IRT norm	OGT T-F	GGAGACAAGAGCCAGACAATAC	OGT T-R	GGTTCTGTTTAATTGCCAGAGTG
C8orf33 I1	IRT	C8orf33 I1-F	ATTGTTGGCGGCTCTCG	C8orf33 I1-R	GTTACTGCACGTAGGTTGCT
C8orf33 T	IRT norm	C8orf33 T-F	CGAGAAGGCCTCAGAGAAAC	C8orf33 T-R	TCCAATAGCCTGCTCTTTCTG
DGKA I10	IRT	DGKA I10-F	TGAGCTGTAACCGTGAGTAATG	DGKA I10-R	CACATAACTAGTCAGTGGCAGAG
DGKA T	IRT norm	DGKA T-F	GCGAGAGAAATATCCGGAGAAG	DGKA T-R	TTTCCCACAGATCTCAACTGTC
SMTN I17	IRT	SMTN I17-F	AGGCGCTCGGAGAGTAAG	SMTN I17-R	GCAGGCAGAGAAGAGAAAGTG
SMTN T	IRT norm	SMTN T-F	CCTTCTCCTCTTCCTCCTCATC	SMTN T-R	CGCCTTCATCAGCTCTTTCTTC
P1 + P2	Minigene	P1	CGACTCACTATAGGCTAGCC	P2	GCATGCAAGCTTCCTTTTTTCTTTCCCAACAC
FOXM1-Random	Cloning	FOXM1-Random	TCTTTAGTGGCGATCTGCGAGATTTTGGTNNNNNNNNNNCCAGCTTGTTTAATTTTATC
RR amp	Selection	RR-F	TCTTTAGTGGCGATCTGC	RR-R	GATAAAATTAAACAAGCTGG
FOXM1-mini 5'	Selection	5' Flank-F	ATGCGGTACCATATTGCTAGATTGCTTTCC	5' Flank-R	GCAGATCGCCACTAAAGA
FOXM-mini 3'	Selection	3' Flank-F	CCAGCTTGTTTAATTTTATC	3' FLank-R	ATGCGTCGACGAGCTCTCACAAATTGATAAC

## Sheet: Supplementary Table S2
Supplementary Table S2. FOXM1 exon 9 sequences selected in the presence of risdiplam
Clone name	Randomized region sequence										Splicing pattern
	1	2	3	4	5	6	7	8	9	10	E9L	E9M	E9S	∆E9
R1	G	A	C	A	A	C	G	G	G	U	70.5075	0	21.3821	8.1104
R3	G	G	C	G	U	G	C	C	G	U	78.9844	0	15.5831	5.43245
R5	C	C	G	A	C	C	U	C	C	C	67.4396	0	22.9737	9.58671
R7	U	C	G	C	C	G	A	A	G	A	78.815	0	2.57794	18.607
R12	C	G	U	G	C	C	G	G	A	A	94.1025	0	2.27426	3.62325
R13	G	A	U	G	C	C	G	C	G	A	96.3286	0	2.45826	1.21315
R14	G	C	G	G	C	C	G	G	A	C	96.761	0	2.10317	1.13584
R15,R17,R19	G	G	A	C	C	A	C	G	G	A	100	0	0	0
R16	C	G	G	C	G	A	A	C	A	A	81.3096	0	3.04979	15.6406
R18	G	G	A	U	U	U	G	C	A	A	25.1823	0	15.7472	59.0705
R20	C	G	G	A	C	U	G	C	A	A	89.2625	0	5.32406	5.41349
R21	G	G	C	G	G	U	G	G	A	U	92.9453	0	5.5773	1.47744
R22,R34	G	G	A	G	G	A	C	G	G	A	94.0163	0	4.10418	1.87949
R23	G	G	U	G	U	G	G	A	U	G	51.5461	0	24.8976	23.5564
R24	G	A	C	G	A	U	G	C	U	G	89.8704	0	6.07557	4.05399
R25,R39	A	G	A	C	G	A	C	G	G	A	95.6326	0	1.63147	2.73589
R26	U	C	C	U	G	C	C	U	G	A	80.4309	0	9.45167	10.1174
R27	C	C	A	U	C	C	G	G	A	G	94.5657	0	2.77917	2.65517
R28,R33	A	C	G	C	C	G	G	G	A	U	87.7453	8.73919	3.28805	0.227422
R29	U	U	C	U	C	C	G	G	C	A	59.1672	0	14.4205	26.4124
R30	G	A	A	C	G	C	C	G	G	G	92.5022	0	4.28702	3.21075
R31	C	A	U	G	A	U	G	G	A	G	80.8983	0	7.03325	12.0684
R32	G	A	C	G	U	C	C	G	U	G	87.6596	0	9.95267	2.3877
R35	G	C	A	A	C	G	C	G	G	G	85.493	0	9.52122	4.98575
R36	C	C	A	C	C	C	G	C	C	G	77.6958	0	9.37719	12.927
R37	G	C	A	C	G	G	C	C	G	G	83.8606	0	7.36479	8.77463
R38	C	U	U	C	G	A	G	G	A	U	98.6316	0	0.713325	0.655035
R41	C	C	G	A	C	A	U	C	U	G	70.3421	0	18.1149	11.543
R42	G	G	A	G	G	A	C	G	G	A	94.2204	0	1.63614	4.14346
R43	U	C	A	A	C	G	U	G	U	U	75.4814	0	16.8547	7.66392
R44	G	G	C	A	C	C	G	G	A	A	95.7442	0	2.5174	1.73839
R45	C	U	A	C	C	G	G	G	A	G	72.1555	0	14.8347	13.0098
R46	G	U	U	C	C	G	U	G	G	A	89.448	0	6.55188	4.0001
R47	G	G	A	A	C	U	U	C	G	G	83.3273	0	10.5919	6.08083
R48	A	C	G	A	G	A	G	G	A	U	74.9004	6.46896	5.54227	13.0884
A	6	8	17	11	6	14	2	3	17	19
C	11	15	14	15	23	15	17	13	3	3
G	25	21	10	16	14	12	24	30	21	14
U	6	4	7	6	5	7	5	2	7	12

## Sheet: Supplementary Table S3
Supplementary Table S3. FOXM1 exon 9 sequences selected in the presence of branaplam
Clone name	Randomized region sequence										Splicing pattern
	1	2	3	4	5	6	7	8	9	10	E9L	Cr1	E9S	∆E9
B1	G	A	C	G	A	C	G	G	G	U	95.9835	0	2.88468	1.13183
B2,B32	G	G	A	C	U	U	C	G	A	G	91.75	0	4.59384	3.6562
B3	G	A	U	G	G	A	C	G	G	G	95.3722	0	2.6381	1.9897
B4	G	G	A	U	G	C	C	G	A	A	89.9239	0	3.96922	6.10691
B5,B31	G	A	A	C	C	G	A	C	G	G	98.1692	0	1.07955	0.75128
B6,B18	C	C	U	G	G	A	C	G	U	G	95.0831	0	2.44929	2.46764
B7	G	A	U	G	G	A	C	G	G	C	97.0942	0	2.22733	0.678434
B8	U	G	G	A	G	A	A	C	G	A	67.461	0	11.8415	20.6975
B9	U	G	C	U	G	U	G	C	C	G	41.2669	0	18.9773	39.7558
B11	G	G	A	C	U	G	C	C	G	A	85.631	0	5.55493	8.81411
B12,B26	A	C	A	C	G	A	C	C	G	G	68.5817	0	6.85619	24.5622
B13,B21,B22	G	A	C	G	U	G	G	A	G	A	96.1064	0	3.21996	0.673665
B14	G	C	G	G	A	A	G	G	U	U	84.1158	0	9.46065	6.42358
B15,B41,B42	U	C	C	G	A	G	A	C	G	A	82.2381	0	6.67237	11.0896
B16	C	A	A	C	G	C	C	A	G	C	75.4156	0	8.23856	16.3459
B17,B38	G	G	A	C	G	C	C	G	G	A	88.5618	0	6.37231	5.06594
B19,B29	C	A	U	C	G	U	C	G	U	G	90.519	0	7.15519	2.32584
B20	C	C	A	G	C	G	C	G	C	A	91.2906	0	5.69723	3.01216
B23	C	G	U	C	G	G	G	A	U	C	88.724	0	5.93778	5.33821
B24	G	G	A	C	A	A	C	G	A	C	98.8228	0	1.14731	0.0298519
B25	C	C	U	G	A	A	G	A	C	A	97.9699	0	1.54964	0.480442
B27	G	G	A	U	C	U	G	C	A	A	67.8086	0	5.2021	26.9893
B28,B39,B43	U	C	C	G	G	A	A	U	G	C	79.272	0	11.374	9.35402
B30	G	A	C	U	G	A	G	G	C	U	72.2213	0	10.645	17.1337
B33	U	A	C	C	G	A	C	G	G	C	83.5285	0	9.03009	7.44143
B34	C	G	A	G	C	G	C	G	U	U	78.0955	0	14.2996	7.60494
B35	G	A	C	G	U	C	C	G	G	G	93.2269	0	5.01943	1.75363
B36	G	A	C	G	A	C	G	C	A	U	100	0	0	0
B37	U	G	C	G	G	C	C	G	G	A	94.249	0	4.12018	1.63079
B40	G	A	C	A	C	A	U	C	G	U	75.7984	0	16.3189	7.88271
B44	C	C	G	A	C	G	G	C	A	C	87.451	0	7.75564	4.79332
B46	G	G	C	A	A	C	G	C	A	U	83.2085	0	9.15861	7.63284
B48	U	U	C	U	A	C	G	G	A	U	83.2512	0	9.03555	7.71325
A	2	16	16	4	10	16	10	6	10	16
C	10	13	20	16	7	9	23	17	5	9
G	24	16	4	22	22	14	15	21	26	13
U	12	2	8	6	9	8	1	3	7	10

## Sheet: Supplementary Table S4
Supplementary Table S4. Motifs enriched by selection in presence of risdiplam and branaplam
Condition	Motif length	Motif	E value	Sites
Risdiplam	3	GGA	0.32	37
Risdiplam	4	G[AU][CU]C	0.0011	49
Risdiplam	5	GGA[CU]C	4.5e-09	24
Risdiplam	6	[CU]GGA[CU]C	1.2e-10	29
Risdiplam	7	[GA][CU]GGANC	1.2e-13	30
Branaplam	3	GAC	1.4e-05	43
Branaplam	4	UGGA	4.9e-06	20
Branaplam	5	GU[GU][GCA]C	2.5e-11	42
Branaplam	6	GUGGAC	1.1e-08	37
Branaplam	7	GACG[UA]CC	2.1e-11	34

## Sheet: Supplementary Table S5
Supplementary Table S5. Overlap between EIN events and differential expressed genes in HiR
GeneID	geneSymbol	chr	strand	Alt exon start	Alt exon end	Up exon start	Up exon end	Down exon start	Down exon end	FDR	∆PSI	L2FC	Adj. P
ENSG00000197467.15	COL13A1	chr10	+	69932559	69932604	69930399	69930552	69935349	69935391	0.0174438	-0.276	-1.884	1.70893e-91
ENSG00000239697.11	TNFSF12	chr17	+	7553586	7553825	7550942	7550978	7556777	7556902	0.000797049	-0.116	-1.86525	8.2913e-25
ENSG00000197712.12	FAM114A1	chr4	+	38868397	38868546	38867805	38867834	38878070	38878426	0.0338789	-0.18	-1.84362	2.42794e-75
ENSG00000148660.20	CAMK2G	chr10	-	73819531	73819645	73817478	73817554	73821681	73821730	4.58998e-11	-0.401	-1.74014	1.13656e-100
ENSG00000146918.20	NCAPG2	chr7	-	158703649	158703702	158701821	158701938	158704723	158704804	4.83142e-07	-0.212	-1.47399	4.70951e-17
ENSG00000124212.6	PTGIS	chr20	-	49550065	49550189	49544304	49544448	49568042	49568116	0.003034	-0.148	-1.46693	3.85468e-11
ENSG00000197275.14	RAD54B	chr8	-	94432610	94432656	94411120	94411315	94458267	94458436	0.0257109	-0.238	-1.46172	1.99117e-09
ENSG00000118473.22	SGIP1	chr1	+	66695433	66695493	66690189	66690316	66719293	66719405	0.0400312	-0.405	-1.42823	2.69271e-07
ENSG00000178999.13	AURKB	chr17	-	8210176	8210225	8207737	8207840	8210529	8210584	0.0208377	-0.206	-1.39786	8.37575e-14
ENSG00000178999.13	AURKB	chr17	-	8210176	8210249	8207737	8207840	8210529	8210559	0.0136574	-0.125	-1.39786	8.37575e-14
ENSG00000175274.18	TP53I11	chr11	-	44939165	44939281	44938206	44938366	44950676	44950894	0.0294146	-0.113	-1.3599	9.98097e-07
ENSG00000198901.14	PRC1	chr15	-	90969078	90969120	90966039	90967202	90969446	90969623	2.40227e-05	-0.192	-1.35844	1.89484e-10
ENSG00000048342.16	CC2D2A	chr4	+	15479222	15479328	15478722	15478806	15480703	15480827	0.000127026	-0.409	-1.34642	7.39142e-34
ENSG00000048342.16	CC2D2A	chr4	+	15479218	15479328	15478722	15478806	15480703	15480827	0.000169464	-0.409	-1.34642	7.39142e-34
ENSG00000119630.14	PGF	chr14	-	74946212	74946275	74941833	74942733	74946378	74946408	0.00140153	-0.18	-1.31678	8.38259e-11
ENSG00000049246.14	PER3	chr1	+	7787197	7787246	7786720	7786836	7788044	7788338	0.0217931	-0.154	-1.15219	6.04725e-20
ENSG00000130429.15	ARPC1B	chr7	+	99377337	99377455	99374674	99374781	99385701	99385778	7.95168e-07	-0.104	-1.13885	1.65756e-18
ENSG00000219545.11	UMAD1	chr7	+	7676101	7676208	7673308	7673453	7801669	7801743	0.00153494	-0.22	-1.12094	1.33685e-14
ENSG00000165406.16	MARCHF8	chr10	-	45463150	45463996	45461230	45461411	45464238	45464327	1.80601e-07	-0.155	-1.05001	4.34345e-54
ENSG00000162542.13	TMCO4	chr1	-	19745531	19745651	19740776	19740941	19746455	19746599	4.23439e-05	-0.242	-1.02203	3.64649e-26
ENSG00000133943.20	DGLUCY	chr14	+	91145220	91145313	91114062	91114283	91157638	91157690	0.0062945	-0.243	-0.995418	1.2421e-17
ENSG00000100445.17	SDR39U1	chr14	-	24441677	24441795	24440782	24440926	24442177	24442260	0.0422066	-0.173	-0.981165	1.01321e-26
ENSG00000151917.18	BEND6	chr6	+	57014461	57014525	56992377	56992555	57015132	57015160	0.0291348	-0.151	-0.971624	6.33577e-11
ENSG00000266338.6	NBPF15	chr1	-	144442669	144442920	144440140	144440295	144448774	144448916	0.00307255	-0.211	-0.930242	7.22008e-24
ENSG00000073331.18	ALPK1	chr4	+	112302338	112302408	112297395	112297469	112315800	112315852	0.0277644	-0.128	-0.923099	2.21315e-18
ENSG00000126562.17	WNK4	chr17	+	42793591	42793729	42788680	42788797	42794613	42794668	1.41308e-06	-0.159	-0.897352	5.7053e-13
ENSG00000135336.14	ORC3	chr6	+	87594526	87594613	87594352	87594407	87601783	87601881	1.20221e-07	-0.274	-0.843897	4.5515e-20
ENSG00000119242.8	CCDC92	chr12	-	123944668	123944740	123944271	123944364	123956283	123956444	0.000803674	-0.417	-0.819344	1.24514e-06
ENSG00000107758.15	PPP3CB	chr10	-	73439871	73439901	73436427	73438420	73444724	73444822	1.26044e-11	-0.349	-0.810649	5.09004e-36
ENSG00000147394.18	ZNF185	chrX	+	152936417	152936513	152932872	152932971	152938073	152938163	0.0347843	-0.112	-0.808813	0.0349034
ENSG00000182670.13	TTC3	chr21	+	37158130	37158203	37157160	37157214	37159698	37159745	0.00254262	-0.179	-0.807029	2.39234e-31
ENSG00000133026.12	MYH10	chr17	-	8623423	8623497	8622901	8623277	8630653	8630717	0.00790021	-0.166	-0.74685	4.38904e-10
ENSG00000091592.16	NLRP1	chr17	-	5515472	5515517	5501813	5501872	5517745	5517887	0.000402939	-0.259	-0.743593	8.53031e-12
ENSG00000024526.17	DEPDC1	chr1	-	68482045	68482897	68481439	68481612	68483949	68484090	0.007455	-0.127	-0.74159	0.000305599
ENSG00000137103.20	TMEM8B	chr9	+	35834460	35834650	35829227	35829955	35841133	35841267	0.0229957	-0.188	-0.696822	1.21013e-06
ENSG00000111206.12	FOXM1	chr12	-	2861298	2861412	2857682	2859663	2864319	2864495	0	-0.34	-0.670249	2.47243e-07
ENSG00000134668.12	SPOCD1	chr1	-	31796592	31796715	31794123	31794235	31798206	31798323	0.00136312	-0.131	-0.654637	0.000585002
ENSG00000134668.12	SPOCD1	chr1	-	31796589	31796715	31794123	31794235	31798206	31798323	0.000394413	-0.118	-0.654637	0.000585002
ENSG00000268362.6	AC092279.2	chr19	+	24050184	24050302	24049404	24049548	24057930	24058106	0.0156549	-0.512	-0.630791	4.17597e-06
ENSG00000268362.6	AC092279.2	chr19	+	24049661	24049839	24049404	24049548	24057930	24058106	0.0195793	-0.386	-0.630791	4.17597e-06
ENSG00000165629.20	ATP5F1C	chr10	+	7806973	7807010	7802757	7802854	7807658	7807793	0	-0.411	-0.627408	0.000724847
ENSG00000105221.18	AKT2	chr19	-	40265258	40265351	40256925	40257054	40285180	40285342	0.0226359	-0.146	-0.620151	7.60633e-39
ENSG00000103066.13	PLA2G15	chr16	+	68253421	68253517	68249289	68249446	68254918	68255037	2.34111e-05	-0.145	-0.610215	1.22616e-13
ENSG00000196535.16	MYO18A	chr17	-	29116443	29116455	29115663	29115840	29118044	29118189	1.06736e-10	-0.366	-0.607494	1.13861e-19
ENSG00000176155.19	CCDC57	chr17	-	82207730	82208048	82201537	82201952	82212784	82212813	0.00593977	-0.326	-0.602487	0.00322748
ENSG00000131374.14	TBC1D5	chr3	-	17562018	17562142	17508473	17508605	17622647	17622765	0.0360287	-0.229	-0.59484	3.69402e-13
ENSG00000139531.13	SUOX	chr12	+	55999332	55999458	55997295	55997339	56002211	56002271	5.1666e-05	-0.461	-0.591344	1.72438e-07
ENSG00000139531.13	SUOX	chr12	+	55999332	55999458	55997614	55997723	56002211	56002271	1.25531e-05	-0.426	-0.591344	1.72438e-07
ENSG00000139531.13	SUOX	chr12	+	55999332	55999590	55997614	55997723	56002211	56002271	0.0104599	-0.27	-0.591344	1.72438e-07
ENSG00000277072.5	STAG3L2	chr7	-	74885022	74885146	74884433	74884524	74887682	74887799	0.0310415	-0.131	-0.590848	6.59242e-05
ENSG00000131238.17	PPT1	chr1	-	40076729	40076913	40072718	40074183	40078559	40078658	0.000564253	-0.108	-0.571848	5.12687e-06
ENSG00000136068.14	FLNB	chr3	+	58131926	58132019	58130740	58130908	58132807	58132931	0	-0.112	-0.540629	1.11976e-08
ENSG00000177674.16	AGTRAP	chr1	+	11746126	11746223	11745800	11745837	11747439	11747545	9.17652e-05	-0.163	-0.540376	4.07724e-06
ENSG00000168255.20	POLR2J3	chr7	-	102543524	102543661	102541500	102541662	102544705	102544776	0.0445246	-0.375	-0.534985	0.0446102
ENSG00000117620.15	SLC35A3	chr1	+	99974970	99975069	99969978	99970162	99993536	99993741	0.00411941	-0.213	-0.534345	3.53415e-06
ENSG00000225746.12	MEG8	chr14	+	100897592	100897732	100894888	100895039	100898956	100899085	6.05917e-09	-0.213	-0.534014	1.48134e-13
ENSG00000141569.12	TRIM65	chr17	-	75891812	75891878	75888962	75891347	75892010	75892185	0.00011802	-0.241	-0.529399	1.61961e-06
ENSG00000075790.10	BCAP29	chr7	+	107613653	107613732	107613331	107613432	107621629	107621953	7.49303e-05	-0.234	-0.52321	0.00438627
ENSG00000119684.15	MLH3	chr14	-	75033418	75033490	75032067	75032179	75038339	75038412	0.011514	-0.211	-0.504348	1.53658e-10
ENSG00000169727.12	GPS1	chr17	+	82052374	82052459	82051874	82051964	82053273	82053366	4.28155e-13	-0.208	-0.49416	3.87743e-14
ENSG00000169727.12	GPS1	chr17	+	82052258	82052459	82051896	82051964	82053273	82053366	1.93069e-13	-0.202	-0.49416	3.87743e-14
ENSG00000169727.12	GPS1	chr17	+	82052255	82052459	82051896	82051964	82053273	82053366	2.15507e-12	-0.194	-0.49416	3.87743e-14
ENSG00000169727.12	GPS1	chr17	+	82052377	82052459	82051896	82051964	82053273	82053366	4.67814e-11	-0.175	-0.49416	3.87743e-14
ENSG00000169727.12	GPS1	chr17	+	82052255	82052442	82051907	82051964	82053273	82053366	1.38065e-07	-0.124	-0.49416	3.87743e-14
ENSG00000119688.21	ABCD4	chr14	-	74299547	74299675	74297835	74298069	74300149	74300268	0.00175069	-0.217	-0.491219	1.28451e-09
ENSG00000184014.8	DENND5A	chr11	-	9176771	9176902	9170626	9170777	9178131	9178366	0	-0.157	-0.487673	2.72845e-48
ENSG00000240344.9	PPIL3	chr2	-	200882341	200882382	200881420	200881488	200885261	200885367	0.00104149	-0.422	-0.476634	0.000139701
ENSG00000240344.9	PPIL3	chr2	-	200882341	200882435	200881420	200881488	200885261	200885367	4.1241e-06	-0.331	-0.476634	0.000139701
ENSG00000161692.18	DBF4B	chr17	+	44732177	44732265	44730964	44731015	44734089	44734163	0.00408848	-0.224	-0.469583	0.0148206
ENSG00000132436.11	FIGNL1	chr7	-	50447967	50448055	50446980	50447297	50448180	50448289	0.000514954	-0.347	-0.450068	0.020328
ENSG00000141349.8	G6PC3	chr17	+	44074968	44075087	44074679	44074770	44075309	44075451	7.18362e-07	-0.145	-0.448166	6.68642e-06
ENSG00000122884.12	P4HA1	chr10	-	73043886	73043957	73030266	73030370	73044980	73045051	0.00038682	-0.16	-0.443155	9.10992e-06
ENSG00000119979.18	DENND10	chr10	+	119105310	119105495	119104091	119104197	119107947	119108096	0.046856	-0.174	-0.437933	6.61273e-06
ENSG00000154144.13	TBRG1	chr11	+	124626472	124626609	124625670	124625903	124626903	124627050	2.37616e-10	-0.208	-0.406379	3.95637e-07
ENSG00000037757.14	MRI1	chr19	+	13765953	13766065	13764870	13765109	13768358	13768680	0.00195522	-0.185	-0.392501	3.60089e-09
ENSG00000037757.14	MRI1	chr19	+	13765953	13766129	13764870	13765109	13768358	13768557	0.000478225	-0.131	-0.392501	3.60089e-09
ENSG00000068354.16	TBC1D25	chrX	+	48544868	48545023	48541284	48541442	48558896	48559024	2.97477e-05	-0.187	-0.385571	1.9116e-07
ENSG00000148814.18	LRRC27	chr10	+	132348962	132349057	132347983	132348356	132351606	132351753	0.0397616	-0.304	-0.376349	0.00827092
ENSG00000100416.15	TRMU	chr22	+	46343261	46343368	46337778	46337944	46346421	46346544	0.0154691	-0.139	-0.358532	0.010447
ENSG00000167840.13	ZNF232	chr17	-	5111075	5111219	5108925	5109868	5111799	5111815	0.0323288	-0.303	-0.357647	0.0381495
ENSG00000198556.14	ZNF789	chr7	+	99478273	99478356	99476402	99476480	99479660	99479787	0.048995	-0.217	-0.348468	0.0149504
ENSG00000087586.17	AURKA	chr20	-	56388686	56388784	56388155	56388202	56392167	56392196	0.0139661	-0.223	-0.347768	0.0450976
ENSG00000087586.17	AURKA	chr20	-	56390555	56390665	56388155	56388202	56392167	56392202	0.00578122	-0.178	-0.347768	0.0450976
ENSG00000198420.10	TCAF1	chr7	-	143881922	143882099	143876107	143876622	143902026	143902126	0.0440606	-0.159	-0.335402	6.18713e-05
ENSG00000113649.11	TCERG1	chr5	+	146510066	146510160	146509144	146509245	146510440	146510765	0.00599056	-0.12	-0.329581	8.90842e-08
ENSG00000103064.15	SLC7A6	chr16	+	68287322	68287435	68274690	68275249	68287745	68287871	0	-0.299	-0.326204	0.00987406
ENSG00000135317.13	SNX14	chr6	-	85538837	85538864	85536791	85536924	85541984	85542043	1.70683e-06	-0.149	-0.324525	6.28883e-05
ENSG00000161533.12	ACOX1	chr17	-	75973624	75973785	75960214	75960375	75978533	75978693	2.28478e-06	-0.179	-0.318484	2.11375e-13
ENSG00000162735.18	PEX19	chr1	-	160283529	160283639	160282943	160283109	160285054	160285096	0	-0.213	-0.316714	0.000356412
ENSG00000149761.9	NUDT22	chr11	+	64227567	64227666	64226634	64227132	64229246	64229344	6.83925e-05	-0.142	-0.314822	0.000222419
ENSG00000125814.17	NAPB	chr20	-	23395138	23395185	23394921	23394999	23397071	23397188	0.000730874	-0.365	-0.308071	0.00111995
ENSG00000188033.10	ZNF490	chr19	-	12609869	12609974	12609157	12609202	12610563	12610803	0.000262496	-0.343	-0.281377	0.0219471
ENSG00000179950.14	PUF60	chr8	-	143820665	143820716	143818372	143818534	143821596	143821686	2.66132e-08	-0.243	-0.279173	0.00841539
ENSG00000100372.15	SLC25A17	chr22	-	40797283	40797336	40794513	40794580	40799022	40799083	0	-0.387	-0.274827	0.000400413
ENSG00000100372.15	SLC25A17	chr22	-	40797253	40797336	40794513	40794580	40799022	40799083	0	-0.228	-0.274827	0.000400413
ENSG00000001631.15	KRIT1	chr7	-	92244001	92244149	92242033	92242137	92244901	92245134	0.0220397	-0.149	-0.267132	0.0194332
ENSG00000168014.16	C2CD3	chr11	-	74161398	74161556	74139604	74139828	74168343	74168613	0.00182547	-0.135	-0.259395	0.0175074
ENSG00000168575.10	SLC20A2	chr8	-	42535171	42535335	42472305	42472654	42541537	42541581	0.0144196	-0.136	-0.258712	0.00177646
ENSG00000185246.18	PRPF39	chr14	+	45109893	45109993	45109615	45109780	45110093	45110176	1.01886e-06	-0.404	-0.235007	0.00221643
ENSG00000099917.17	MED15	chr22	+	20518877	20518995	20507581	20507746	20537116	20537183	4.19057e-08	-0.117	-0.217867	0.0051579
ENSG00000010803.16	SCMH1	chr1	-	41152598	41152741	41151613	41151684	41159724	41159933	0.0063538	-0.239	-0.187219	0.0228849
ENSG00000110514.19	MADD	chr11	+	47326737	47326807	47324470	47324577	47328657	47328704	1.16737e-05	-0.147	-0.179527	0.0102473
ENSG00000111450.14	STX2	chr12	-	130795994	130796120	130789599	130791977	130798524	130798635	9.0454e-08	-0.221	-0.179106	0.0350304
ENSG00000153914.16	SREK1	chr5	+	66156064	66158932	66153462	66153596	66159218	66159334	1.91358e-06	-0.192	-0.148607	0.043284
ENSG00000153914.16	SREK1	chr5	+	66158808	66158932	66153462	66153596	66159218	66159334	5.99145e-07	-0.187	-0.148607	0.043284
ENSG00000102858.13	MGRN1	chr16	+	4686258	4686303	4683842	4683932	4688795	4689039	0	-0.395	0.16332	0.0107544
ENSG00000186566.13	GPATCH8	chr17	-	44467096	44467114	44464471	44464544	44474828	44474903	0.000130456	-0.163	0.172894	0.000304457
ENSG00000173875.14	ZNF791	chr19	+	12612225	12612365	12610919	12611082	12623699	12623826	0.00210294	-0.162	0.196569	0.00196863
ENSG00000054118.15	THRAP3	chr1	+	36224970	36225102	36224431	36224505	36282532	36282700	0.00594922	-0.191	0.202517	2.58804e-05
ENSG00000124104.19	SNX21	chr20	+	45840447	45840458	45834576	45835116	45840638	45840907	1.87845e-07	-0.25	0.208985	0.0102562
ENSG00000124104.19	SNX21	chr20	+	45840447	45840458	45834958	45835109	45840638	45840907	9.15536e-05	-0.141	0.208985	0.0102562
ENSG00000198920.11	KIAA0753	chr17	-	6635400	6635634	6635010	6635171	6640636	6640662	0.0341046	-0.183	0.212276	0.00435641
ENSG00000149923.14	PPP4C	chr16	+	30081199	30081310	30076314	30076475	30082483	30082534	5.49275e-09	-0.147	0.213936	0.0174837
ENSG00000163531.15	NFASC	chr1	+	204950556	204950574	204944225	204944406	204952010	204952116	0.0255201	-0.125	0.221733	0.0429016
ENSG00000101152.11	DNAJC5	chr20	+	63931108	63931182	63930850	63931022	63931464	63936031	5.73953e-13	-0.112	0.222396	0.00907754
ENSG00000129559.13	NEDD8	chr14	-	24231651	24231737	24218132	24218215	24232249	24232325	0.0228461	-0.266	0.234869	0.00137085
ENSG00000204406.13	MBD5	chr2	+	148054390	148054449	148021392	148021684	148178699	148178793	0.0394825	-0.217	0.238186	0.0109661
ENSG00000145016.16	RUBCN	chr3	-	197717976	197718130	197705091	197705175	197736654	197736904	1.07442e-11	-0.291	0.255804	8.62939e-05
ENSG00000157954.15	WIPI2	chr7	+	5193117	5193171	5190232	5190493	5199575	5199658	3.74371e-05	-0.168	0.257977	0.00143966
ENSG00000196498.13	NCOR2	chr12	-	124327408	124327633	124326190	124326370	124330844	124330898	0	-0.39	0.268154	0.000572614
ENSG00000196498.13	NCOR2	chr12	-	124374412	124374463	124372021	124372610	124378236	124378384	0	-0.378	0.268154	0.000572614
ENSG00000196498.13	NCOR2	chr12	-	124535564	124535611	124495146	124495368	124567307	124567464	0.00387033	-0.15	0.268154	0.000572614
ENSG00000196498.13	NCOR2	chr12	-	124327546	124327633	124326179	124326370	124330844	124330898	2.5583e-05	-0.136	0.268154	0.000572614
ENSG00000185305.11	ARL15	chr5	-	54307887	54307946	54171783	54171928	54310431	54310582	0.00567147	-0.17	0.268576	0.017901
ENSG00000121775.18	TMEM39B	chr1	+	32076762	32076846	32075602	32075822	32091674	32091744	0.0332262	-0.296	0.27367	0.00407503
ENSG00000121775.18	TMEM39B	chr1	+	32077163	32077318	32075602	32075822	32091674	32091744	0.00191977	-0.271	0.27367	0.00407503
ENSG00000071564.16	TCF3	chr19	-	1615284	1615520	1612206	1612433	1615685	1615804	0.00021367	-0.126	0.2795	0.000258382
ENSG00000071564.16	TCF3	chr19	-	1615284	1615485	1612206	1612433	1615685	1615798	8.65016e-06	-0.124	0.2795	0.000258382
ENSG00000071564.16	TCF3	chr19	-	1615284	1615515	1612206	1612433	1615685	1615821	2.15069e-05	-0.119	0.2795	0.000258382
ENSG00000197818.11	SLC9A8	chr20	+	49850809	49850844	49849578	49849680	49855437	49855581	0.0453595	-0.151	0.283428	0.000112535
ENSG00000152556.17	PFKM	chr12	+	48135290	48135383	48134942	48135038	48137720	48137815	2.08725e-06	-0.161	0.286357	0.000103112
ENSG00000112701.18	SENP6	chr6	+	75622750	75622858	75621531	75621625	75623899	75623960	0.00021367	-0.308	0.301412	3.38851e-09
ENSG00000196792.12	STRN3	chr14	-	30929200	30929311	30913523	30913657	30935162	30935304	0	-0.558	0.301444	1.96174e-07
ENSG00000196792.12	STRN3	chr14	-	30929200	30929311	30918965	30919106	30935162	30935304	2.92147e-09	-0.423	0.301444	1.96174e-07
ENSG00000196792.12	STRN3	chr14	-	30918965	30919106	30913523	30913657	30935162	30935304	6.98971e-07	-0.181	0.301444	1.96174e-07
ENSG00000087470.18	DNM1L	chr12	+	32738263	32738296	32737104	32737161	32740063	32740240	0.000219368	-0.33	0.301909	6.99243e-06
ENSG00000087470.18	DNM1L	chr12	+	32737864	32737942	32737104	32737161	32740063	32740240	9.23845e-09	-0.323	0.301909	6.99243e-06
ENSG00000163660.11	CCNL1	chr3	-	157157006	157157083	157153035	157153156	157158865	157158975	0.0411322	-0.192	0.302694	5.14097e-05
ENSG00000163660.11	CCNL1	chr3	-	157157010	157157083	157153035	157153156	157158865	157158975	0.000988307	-0.191	0.302694	5.14097e-05
ENSG00000163660.11	CCNL1	chr3	-	157156935	157157083	157153035	157153156	157158865	157158951	0.00338513	-0.188	0.302694	5.14097e-05
ENSG00000135926.15	TMBIM1	chr2	-	218284038	218284136	218281939	218282181	218285762	218285938	0.00151227	-0.135	0.304266	0.00554462
ENSG00000135926.15	TMBIM1	chr2	-	218284038	218284160	218282003	218282181	218285762	218286008	0.00256036	-0.132	0.304266	0.00554462
ENSG00000090989.18	EXOC1	chr4	+	55888887	55888932	55882726	55883928	55890222	55890386	0	-0.536	0.30675	0.000194612
ENSG00000164403.14	SHROOM1	chr5	-	132827460	132827607	132825162	132826182	132830593	132830898	0.0222448	-0.362	0.314399	0.0045498
ENSG00000068903.20	SIRT2	chr19	-	38898378	38898425	38893818	38893867	38899505	38899618	0.0285644	-0.166	0.315352	7.45814e-05
ENSG00000100154.14	TTC28	chr22	-	27990788	27990812	27989877	27990007	27992586	27992663	0	-0.658	0.317944	0.00108197
ENSG00000072110.13	ACTN1	chr14	-	68878988	68879069	68878457	68878523	68879961	68880108	0	-0.15	0.328481	2.4114e-07
ENSG00000144674.16	GOLGA4	chr3	+	37361242	37361305	37355100	37355187	37366079	37366751	0	-0.277	0.328683	0.000388607
ENSG00000074054.18	CLASP1	chr2	-	121427403	121427430	121425138	121425306	121430072	121430177	4.833e-06	-0.108	0.331637	3.68559e-11
ENSG00000107897.19	ACBD5	chr10	-	27223206	27223239	27219722	27219857	27223337	27223452	1.59765e-06	-0.188	0.333485	0.000436615
ENSG00000143537.13	ADAM15	chr1	+	155061414	155061489	155060762	155060832	155061903	155061975	0.0114154	-0.317	0.346486	0.000233298
ENSG00000100003.18	SEC14L2	chr22	+	30415947	30416087	30410595	30410679	30416233	30416403	8.42809e-05	-0.203	0.349536	0.00720107
ENSG00000100003.18	SEC14L2	chr22	+	30415758	30415865	30410595	30410679	30416233	30416403	0.00016392	-0.192	0.349536	0.00720107
ENSG00000100003.18	SEC14L2	chr22	+	30415758	30416087	30410595	30410679	30416233	30416403	0.000191911	-0.167	0.349536	0.00720107
ENSG00000108946.14	PRKAR1A	chr17	+	68514986	68515119	68512899	68512970	68515393	68515536	0.0065259	-0.131	0.351107	3.68497e-05
ENSG00000168502.17	MTCL1	chr18	+	8809447	8809561	8806892	8807060	8812978	8813233	4.37792e-05	-0.135	0.35669	0.000949309
ENSG00000182979.18	MTA1	chr14	+	105449358	105449409	105445417	105445511	105450057	105450184	2.23159e-12	-0.236	0.356977	2.33458e-10
ENSG00000243244.6	STON1	chr2	+	48530712	48530829	48530185	48530216	48580586	48582563	0.0375983	-0.278	0.358724	0.0410343
ENSG00000174775.17	HRAS	chr11	-	533276	533358	532241	532755	533452	533595	0	-0.125	0.359744	0.000216544
ENSG00000175224.16	ATG13	chr11	+	46618259	46618375	46617544	46617890	46644278	46644360	0.0116516	-0.182	0.361799	2.43506e-10
ENSG00000244627.5	TPTEP2	chr22	-	38369985	38370045	38361398	38361560	38380369	38380423	3.42637e-14	-0.636	0.370632	0.014991
ENSG00000111596.13	CNOT2	chr12	+	70294236	70294294	70278131	70278274	70310894	70311017	0.0355094	-0.135	0.383991	1.36553e-07
ENSG00000164576.12	SAP30L	chr5	+	154452455	154452499	154451090	154451213	154453401	154453485	0.000188608	-0.145	0.384983	2.78118e-08
ENSG00000031003.10	FAM13B	chr5	-	137956476	137956542	137954165	137954376	137959615	137959763	2.66254e-06	-0.301	0.387122	2.12628e-06
ENSG00000108669.16	CYTH1	chr17	-	78696006	78696009	78692416	78692493	78698268	78698380	4.0081e-05	-0.473	0.387421	2.41373e-05
ENSG00000137501.17	SYTL2	chr11	-	85711112	85711232	85709330	85709500	85714412	85714507	5.13075e-08	-0.386	0.387543	0.00222953
ENSG00000109180.14	OCIAD1	chr4	+	48831226	48831398	48831043	48831141	48832619	48832682	0.0153058	-0.176	0.392476	0.00274145
ENSG00000109180.14	OCIAD1	chr4	+	48831226	48831433	48831062	48831141	48832619	48832682	0.0105463	-0.17	0.392476	0.00274145
ENSG00000109180.14	OCIAD1	chr4	+	48831226	48831496	48831062	48831141	48832619	48832682	0.000102284	-0.12	0.392476	0.00274145
ENSG00000126214.21	KLC1	chr14	+	103692358	103692425	103686862	103687211	103693552	103693634	0	-0.109	0.393082	0.0058499
ENSG00000127603.28	MACF1	chr1	+	39328600	39328706	39327217	39327353	39331202	39336653	4.19466e-11	-0.444	0.394715	2.9341e-14
ENSG00000147044.21	CASK	chrX	-	41557031	41557100	41555599	41555635	41559778	41559847	0	-0.376	0.398521	3.15146e-06
ENSG00000004534.15	RBM6	chr3	+	49999439	49999513	49975322	49975392	50048244	50048319	2.06873e-05	-0.137	0.401496	6.86615e-16
ENSG00000168734.14	PKIG	chr20	+	44582584	44582731	44531784	44531978	44589796	44589866	2.3732e-07	-0.221	0.408504	0.00380229
ENSG00000138758.11	SEPTIN11	chr4	+	76995780	76995938	76987808	76987870	76996424	76996539	3.30063e-06	-0.329	0.414001	0.0154621
ENSG00000116132.12	PRRX1	chr1	+	170730276	170730348	170726219	170726401	170736047	170736233	5.73245e-05	-0.108	0.41915	0.0151089
ENSG00000164951.16	PDP1	chr8	+	93917910	93917945	93916933	93917079	93922015	93922289	0.00103703	-0.159	0.43505	1.74198e-10
ENSG00000133816.15	MICAL2	chr11	+	12138389	12138464	12110590	12110726	12162078	12162419	8.11259e-07	-0.104	0.444703	0.000324341
ENSG00000116688.17	MFN2	chr1	+	11981809	11981853	11980298	11980484	11981969	11982114	1.30991e-13	-0.125	0.458466	3.44355e-26
ENSG00000135250.17	SRPK2	chr7	-	105125781	105125874	105117387	105118022	105126247	105126340	7.53681e-10	-0.165	0.462603	7.33654e-10
ENSG00000116212.15	LRRC42	chr1	+	53947861	53947981	53946357	53946549	53951985	53952472	0.00561487	-0.164	0.466115	6.77063e-13
ENSG00000174306.21	ZHX3	chr20	-	41201285	41201384	41178447	41185201	41202056	41204041	5.12867e-09	-0.212	0.486706	1.42092e-15
ENSG00000068120.15	COASY	chr17	+	42562355	42562487	42562150	42562219	42562611	42563322	0.0188354	-0.166	0.487109	2.01017e-12
ENSG00000068120.15	COASY	chr17	+	42562295	42562487	42562150	42562219	42562611	42562919	0.00366276	-0.151	0.487109	2.01017e-12
ENSG00000140995.16	DEF8	chr16	+	89949416	89949638	89948774	89948814	89954242	89954376	1.44193e-05	-0.273	0.491944	4.93037e-07
ENSG00000140995.16	DEF8	chr16	+	89949416	89949513	89947924	89948814	89954242	89954376	1.98915e-08	-0.257	0.491944	4.93037e-07
ENSG00000125970.12	RALY	chr20	+	34073818	34073866	34073562	34073635	34075873	34076039	8.3956e-07	-0.117	0.494625	6.16304e-17
ENSG00000204387.14	SNHG32	chr6	+	31836423	31836517	31835410	31835451	31837235	31837435	9.1475e-05	-0.112	0.496309	0.000171858
ENSG00000169764.15	UGP2	chr2	+	63842058	63842204	63840953	63841232	63856305	63856433	0	-0.33	0.497253	0.000997992
ENSG00000008441.16	NFIX	chr19	+	13078612	13078735	13075534	13075671	13081679	13081835	0	-0.2	0.510099	1.06355e-26
ENSG00000173915.16	ATP5MD	chr10	-	103395745	103396032	103392370	103392466	103396408	103396475	0	-0.123	0.518637	0.00899297
ENSG00000064313.12	TAF2	chr8	-	119744880	119745036	119744287	119744393	119746704	119746934	0.000363653	-0.113	0.522514	4.28656e-14
ENSG00000019144.19	PHLDB1	chr11	+	118613293	118613450	118607614	118607699	118613815	118613896	0.0493773	-0.159	0.527205	2.7904e-12
ENSG00000164654.16	MIOS	chr7	+	7567606	7567688	7566883	7567072	7568025	7568123	0.0241495	-0.237	0.527653	4.26969e-10
ENSG00000072518.20	MARK2	chr11	+	63903985	63904147	63903060	63903158	63904785	63905043	5.71312e-07	-0.174	0.543728	1.82746e-18
ENSG00000135341.18	MAP3K7	chr6	-	90544551	90544632	90536336	90536401	90547257	90547387	3.61031e-06	-0.127	0.548981	7.39138e-15
ENSG00000197323.12	TRIM33	chr1	-	114397939	114397990	114392789	114397860	114399456	114399609	0.0171965	-0.149	0.550592	4.11499e-21
ENSG00000196923.14	PDLIM7	chr5	-	177491403	177491420	177491009	177491146	177492404	177492435	1.45477e-08	-0.401	0.565623	6.64283e-11
ENSG00000134030.14	CTIF	chr18	+	48539757	48539831	48539157	48539312	48619537	48619745	3.24537e-09	-0.307	0.566105	3.28985e-16
ENSG00000176124.14	DLEU1	chr13	+	50083141	50083194	50082168	50082557	50104703	50107218	0.000776203	-0.194	0.566723	3.50862e-06
ENSG00000114796.16	KLHL24	chr3	+	183636220	183636311	183635622	183635793	183643479	183643542	0.0134195	-0.304	0.569856	1.25427e-06
ENSG00000140511.11	HAPLN3	chr15	-	88879417	88880610	88878966	88879269	88881356	88881725	0	-0.403	0.584188	0.00203377
ENSG00000140511.11	HAPLN3	chr15	-	88892973	88893112	88887174	88887345	88895458	88895597	6.92284e-06	-0.33	0.584188	0.00203377
ENSG00000183354.12	KIAA2026	chr9	-	5933750	5933881	5929043	5929159	5944870	5944960	0.0207142	-0.138	0.604692	5.91828e-23
ENSG00000072803.17	FBXW11	chr5	-	171957596	171957698	171914342	171914405	171996889	171997051	0.0320768	-0.346	0.607875	3.65609e-77
ENSG00000072803.17	FBXW11	chr5	-	171957596	171957698	171910571	171910797	171996889	171997051	0.0366168	-0.257	0.607875	3.65609e-77
ENSG00000141068.14	KSR1	chr17	+	27601359	27601401	27597267	27597436	27603833	27603888	9.03145e-10	-0.432	0.610858	3.02787e-05
ENSG00000133961.20	NUMB	chr14	-	73279280	73279424	73275209	73277293	73282358	73282505	0	-0.415	0.614903	6.55687e-18
ENSG00000011566.15	MAP4K3	chr2	-	39307942	39308005	39299742	39299801	39309460	39309519	0.0118356	-0.145	0.620933	1.3259e-15
ENSG00000130177.16	CDC16	chr13	+	114236644	114236699	114234886	114235132	114236798	114236896	1.52534e-10	-0.106	0.628178	1.33902e-09
ENSG00000107263.18	RAPGEF1	chr9	-	131603960	131604053	131602060	131602149	131621795	131621838	1.26964e-08	-0.103	0.628949	2.69017e-13
ENSG00000100325.15	ASCC2	chr22	-	29834488	29834550	29832244	29832342	29838177	29838261	0.0172083	-0.172	0.631353	2.76976e-36
ENSG00000180900.20	SCRIB	chr8	-	143807551	143807614	143806923	143807013	143808608	143809025	3.41261e-07	-0.182	0.635693	0.000504107
ENSG00000167842.16	MIS12	chr17	+	5488195	5488589	5486565	5486684	5488822	5488935	0.00156673	-0.235	0.639314	1.77577e-07
ENSG00000151414.15	NEK7	chr1	+	198292944	198293039	198264124	198264235	198319411	198319522	5.11238e-10	-0.207	0.639846	2.22249e-09
ENSG00000070882.13	OSBPL3	chr7	-	24863199	24863292	24861612	24861769	24863495	24863599	0	-0.182	0.645794	1.71824e-19
ENSG00000177663.14	IL17RA	chr22	+	17105852	17105954	17105590	17105602	17107726	17107768	0	-0.312	0.657906	1.13898e-22
ENSG00000275832.5	ARHGAP23	chr17	+	38498413	38498510	38497784	38497826	38500596	38500628	2.81886e-07	-0.107	0.659013	1.74991e-13
ENSG00000143393.16	PI4KB	chr1	-	151324744	151324917	151315572	151316509	151326171	151326373	3.42637e-14	-0.374	0.664305	2.39086e-30
ENSG00000138757.14	G3BP2	chr4	-	75724055	75724176	75661930	75662049	75724275	75724375	0.0118286	-0.179	0.671206	2.50828e-09
ENSG00000138757.14	G3BP2	chr4	-	75694797	75694929	75661930	75662049	75724275	75724445	0.00397895	-0.178	0.671206	2.50828e-09
ENSG00000177119.16	ANO6	chr12	+	45270461	45270524	45216084	45216391	45331294	45331423	0.00159323	-0.243	0.673086	2.14936e-19
ENSG00000177119.16	ANO6	chr12	+	45228167	45228273	45216119	45216391	45331294	45331423	0.000821702	-0.23	0.673086	2.14936e-19
ENSG00000161203.13	AP2M1	chr3	+	184180644	184180650	184180063	184180251	184180848	184180881	0	-0.217	0.687367	3.36175e-16
ENSG00000185917.13	SETD4	chr21	-	36057383	36057477	36057108	36057204	36058815	36058924	0.00706338	-0.161	0.693232	7.02736e-10
ENSG00000136830.12	NIBAN2	chr9	-	127561147	127561237	127531724	127531778	127578921	127578989	0.000124039	-0.381	0.695954	1.35971e-12
ENSG00000143344.15	RGL1	chr1	+	183806374	183806485	183742125	183742289	183847565	183847774	0.00279784	-0.153	0.696839	1.01208e-07
ENSG00000183963.18	SMTN	chr22	+	31096997	31097060	31095533	31095609	31097268	31097338	0	-0.121	0.697164	3.14237e-13
ENSG00000167491.17	GATAD2A	chr19	+	19436130	19436219	19405837	19406019	19465344	19465614	0.0136268	-0.2	0.697531	1.33756e-28
ENSG00000100320.23	RBFOX2	chr22	-	35756104	35756144	35746472	35746561	35759887	35760020	2.64988e-10	-0.133	0.707894	3.39093e-11
ENSG00000106443.16	PHF14	chr7	+	10982371	10983159	10974834	10974945	10990702	10990847	0.0410434	-0.1	0.711491	1.38955e-26
ENSG00000257923.11	CUX1	chr7	+	102198801	102198867	102196633	102197305	102200070	102200172	0.0104256	-0.115	0.71336	1.87905e-32
ENSG00000137177.20	KIF13A	chr6	-	17771113	17771218	17763692	17764946	17771907	17772059	0	-0.223	0.714424	1.75072e-43
ENSG00000184402.15	SS18L1	chr20	+	62154280	62154465	62143794	62143889	62158671	62158942	0.0282167	-0.17	0.715273	2.79972e-13
ENSG00000155366.16	RHOC	chr1	-	112705099	112705201	112703643	112703806	112707077	112707102	9.64652e-08	-0.141	0.7241	9.53348e-09
ENSG00000155366.16	RHOC	chr1	-	112705099	112705168	112703492	112703806	112707077	112707114	5.61615e-07	-0.138	0.7241	9.53348e-09
ENSG00000155366.16	RHOC	chr1	-	112705099	112705123	112703643	112703806	112707077	112707102	3.80728e-05	-0.103	0.7241	9.53348e-09
ENSG00000109756.9	RAPGEF2	chr4	+	159243773	159243791	159241200	159241368	159304341	159304473	0	-0.426	0.728962	1.15205e-19
ENSG00000077782.20	FGFR1	chr8	-	38429681	38429948	38428345	38428435	38457355	38457446	0	-0.172	0.743701	6.35125e-10
ENSG00000139793.18	MBNL2	chr13	+	97356795	97356849	97343015	97343216	97357481	97357635	5.10476e-05	-0.342	0.749933	1.26417e-10
ENSG00000139793.18	MBNL2	chr13	+	97366458	97366553	97357481	97357635	97391321	97391599	0	-0.322	0.749933	1.26417e-10
ENSG00000139793.18	MBNL2	chr13	+	97356795	97356849	97347040	97347067	97357481	97357635	0	-0.192	0.749933	1.26417e-10
ENSG00000066933.16	MYO9A	chr15	-	72019038	72019095	72010349	72010447	72020917	72021017	0.000967776	-0.183	0.75024	1.33043e-66
ENSG00000148120.16	AOPEP	chr9	+	95085929	95086119	95082574	95082719	95086681	95086841	8.34589e-05	-0.113	0.750661	2.73602e-21
ENSG00000101126.18	ADNP	chr20	-	50904765	50904849	50903888	50904001	50930825	50931437	0.0150517	-0.205	0.753062	1.40574e-31
ENSG00000101126.18	ADNP	chr20	-	50928650	50928825	50903888	50904001	50930825	50931375	6.49894e-05	-0.126	0.753062	1.40574e-31
ENSG00000084636.18	COL16A1	chr1	-	31679803	31679851	31679631	31679685	31680041	31680101	0	-0.226	0.756888	3.71117e-14
ENSG00000131018.24	SYNE1	chr6	-	152368971	152369127	152366991	152367382	152369470	152369614	1.90971e-10	-0.207	0.757172	5.22585e-05
ENSG00000009830.11	POMT2	chr14	-	77287232	77287271	77286747	77286822	77288761	77288831	0	-0.711	0.760972	9.74336e-11
ENSG00000157657.14	ZNF618	chr9	+	114035190	114035235	114032644	114032728	114036299	114036377	0.000293392	-0.229	0.773375	3.24973e-22
ENSG00000157657.14	ZNF618	chr9	+	113998258	113998354	113988320	113988580	114001995	114002073	0.00305324	-0.15	0.773375	3.24973e-22
ENSG00000165689.17	ENTR1	chr9	-	136410089	136410239	136407825	136407938	136410327	136410609	0.0319479	-0.131	0.778244	1.05548e-28
ENSG00000143147.14	GPR161	chr1	-	168134905	168135036	168104476	168104894	168136009	168136383	0.0224186	-0.357	0.784953	4.10594e-25
ENSG00000143147.14	GPR161	chr1	-	168114455	168114549	168104476	168104894	168136009	168136383	1.6154e-06	-0.336	0.784953	4.10594e-25
ENSG00000163870.16	TPRA1	chr3	-	127590409	127590592	127580021	127580163	127590882	127591088	0.0166185	-0.123	0.799791	2.81719e-24
ENSG00000087903.13	RFX2	chr19	-	6026162	6026237	6016089	6016271	6039979	6040241	0.00127682	-0.278	0.801038	7.85375e-12
ENSG00000165259.14	HDX	chrX	-	84501428	84501511	84488023	84488132	84502341	84502453	0.000164257	-0.504	0.804776	6.74905e-06
ENSG00000165259.14	HDX	chrX	-	84501428	84501511	84475250	84475397	84502341	84502453	9.87838e-05	-0.437	0.804776	6.74905e-06
ENSG00000079805.16	DNM2	chr19	+	10808568	10808580	10805915	10805967	10812263	10812377	3.39671e-12	-0.229	0.826221	2.64365e-99
ENSG00000079805.16	DNM2	chr19	+	10797379	10797518	10796060	10796199	10798485	10798572	3.53709e-10	-0.118	0.826221	2.64365e-99
ENSG00000197119.13	SLC25A29	chr14	-	100295625	100295697	100293293	100293377	100298841	100298885	0.00255588	-0.427	0.83542	5.68407e-09
ENSG00000117410.14	ATP6V0B	chr1	+	43975664	43975848	43974959	43975107	43976089	43976173	4.99911e-10	-0.274	0.840905	3.3203e-18
ENSG00000105676.14	ARMC6	chr19	+	19034130	19034238	19033602	19033930	19042710	19042877	0.000247794	-0.182	0.847624	1.61212e-17
ENSG00000010810.17	FYN	chr6	-	111699514	111699670	111696276	111696456	111700103	111700268	0	-0.248	0.878671	4.33684e-08
ENSG00000010810.17	FYN	chr6	-	111846588	111846629	111780565	111780635	111872967	111873037	5.45369e-06	-0.112	0.878671	4.33684e-08
ENSG00000148498.16	PARD3	chr10	-	34336198	34336243	34331116	34331344	34337274	34337426	0.00088579	-0.199	0.890918	1.41212e-58
ENSG00000154114.12	TBCEL	chr11	+	121053629	121053732	121047527	121047667	121055051	121055308	0.000255474	-0.162	0.894409	5.53494e-37
ENSG00000072415.9	MPP5	chr14	+	67254203	67254310	67241341	67241533	67269700	67269764	0.00637825	-0.122	0.915307	7.16277e-13
ENSG00000140105.18	WARS1	chr14	-	100375282	100375350	100361707	100361921	100376259	100376307	0.0179958	-0.184	0.925505	2.84899e-22
ENSG00000140105.18	WARS1	chr14	-	100375282	100375406	100369086	100369258	100376259	100376285	0.000228806	-0.137	0.925505	2.84899e-22
ENSG00000140105.18	WARS1	chr14	-	100375282	100375350	100369086	100369258	100376259	100376307	0.00021367	-0.137	0.925505	2.84899e-22
ENSG00000140105.18	WARS1	chr14	-	100375282	100375403	100369086	100369258	100376259	100376311	0.00034992	-0.135	0.925505	2.84899e-22
ENSG00000152601.17	MBNL1	chr3	+	152446703	152446757	152445281	152445539	152447619	152447773	0	-0.484	0.93714	2.31516e-33
ENSG00000152601.17	MBNL1	chr3	+	152446703	152446757	152445281	152445539	152447724	152447773	1.63579e-10	-0.368	0.93714	2.31516e-33
ENSG00000152601.17	MBNL1	chr3	+	152455541	152455577	152447619	152447773	152456266	152456361	0	-0.186	0.93714	2.31516e-33
ENSG00000152601.17	MBNL1	chr3	+	152455541	152455577	152447619	152447773	152459270	152459327	0	-0.18	0.93714	2.31516e-33
ENSG00000152601.17	MBNL1	chr3	+	152456266	152456361	152455541	152455577	152459270	152459327	0	-0.175	0.93714	2.31516e-33
ENSG00000152601.17	MBNL1	chr3	+	152456266	152456361	152447619	152447773	152459270	152459327	0	-0.148	0.93714	2.31516e-33
ENSG00000152601.17	MBNL1	chr3	+	152299404	152300367	152268039	152269092	152414940	152415111	0	-0.102	0.93714	2.31516e-33
ENSG00000161791.14	FMNL3	chr12	-	49658441	49658594	49657081	49657190	49661965	49662049	0	-0.325	0.938312	4.21439e-33
ENSG00000124813.23	RUNX2	chr6	+	45491940	45492114	45437946	45438051	45512245	45512407	9.40556e-06	-0.195	0.943419	6.22632e-16
ENSG00000132613.15	MTSS2	chr16	-	70665465	70665540	70664919	70665096	70674305	70674528	0	-0.342	0.979323	1.85036e-59
ENSG00000132613.15	MTSS2	chr16	-	70679314	70679323	70678251	70678409	70679629	70679704	0.0135874	-0.138	0.979323	1.85036e-59
ENSG00000157216.15	SSBP3	chr1	-	54258068	54258149	54257126	54257186	54281437	54281527	0	-0.333	0.982825	7.4736e-15
ENSG00000110274.16	CEP164	chr11	+	117335604	117335680	117327928	117328208	117338565	117338668	0.0220363	-0.139	1.00094	1.20381e-25
ENSG00000119801.13	YPEL5	chr2	+	30148244	30148541	30146940	30147062	30156627	30156792	0	-0.227	1.00188	1.60092e-10
ENSG00000119801.13	YPEL5	chr2	+	30148244	30148305	30147006	30147062	30156627	30156792	3.42637e-14	-0.101	1.00188	1.60092e-10
ENSG00000138162.19	TACC2	chr10	+	122143571	122143706	122132608	122132734	122195039	122195176	0.000218153	-0.254	1.00526	9.53047e-31
ENSG00000274265.5	AC245297.4	chr1	+	149177157	149177212	149175769	149176250	149250564	149251066	0.0134849	-0.421	1.01213	5.84555e-12
ENSG00000197063.11	MAFG	chr17	-	81923352	81923416	81923149	81923214	81927527	81927708	0.000751418	-0.128	1.04116	8.02455e-17
ENSG00000108262.15	GIT1	chr17	-	29578961	29578988	29578730	29578779	29581337	29581380	5.29515e-07	-0.109	1.05362	2.5785e-60
ENSG00000039560.14	RAI14	chr5	+	34813573	34813660	34812179	34812208	34814582	34814669	0	-0.202	1.1372	3.18766e-28
ENSG00000169855.20	ROBO1	chr3	-	78647628	78647655	78646147	78646190	78651731	78651929	4.85448e-10	-0.344	1.16147	1.9541e-46
ENSG00000114019.14	AMOTL2	chr3	-	134373515	134373602	134370839	134371494	134373685	134373788	0.0168605	-0.335	1.16238	3.87371e-52
ENSG00000102780.16	DGKH	chr13	+	42221263	42221394	42219685	42219794	42229098	42229250	0.000195256	-0.114	1.16572	2.32748e-20
ENSG00000128641.19	MYO1B	chr2	+	191400748	191400835	191400381	191400468	191402631	191402718	0	-0.359	1.172	8.08467e-80
ENSG00000128641.19	MYO1B	chr2	+	191400748	191400835	191400381	191400468	191408114	191408189	9.60116e-10	-0.148	1.172	8.08467e-80
ENSG00000167747.14	C19orf48	chr19	-	50802453	50802614	50802216	50802257	50804571	50804620	3.30197e-11	-0.128	1.19719	7.28302e-09
ENSG00000102287.19	GABRE	chrX	-	151955367	151955567	151953123	151955084	151955707	151955860	0.0012932	-0.163	1.21061	1.92813e-12
ENSG00000103126.15	AXIN1	chr16	-	291189	291297	289439	289607	293487	293718	2.09475e-05	-0.282	1.23507	3.64667e-22
ENSG00000149571.12	KIRREL3	chr11	-	126435267	126435303	126430941	126431526	126436810	126437009	6.72591e-09	-0.189	1.25056	3.28272e-24
ENSG00000116747.12	RO60	chr1	+	193059873	193060222	193059658	193059776	193069033	193069179	3.47356e-09	-0.198	1.25308	2.5599e-49
ENSG00000269893.8	SNHG8	chr4	+	118279106	118279137	118278754	118278792	118279388	118279431	0.0305062	-0.159	1.26389	2.376e-38
ENSG00000269893.8	SNHG8	chr4	+	118278933	118279137	118278754	118278792	118279388	118279431	0.000446548	-0.112	1.26389	2.376e-38
ENSG00000269893.8	SNHG8	chr4	+	118278943	118279137	118278754	118278792	118279388	118279431	0.000708762	-0.107	1.26389	2.376e-38
ENSG00000104611.12	SH2D4A	chr8	+	19357202	19357283	19334685	19334857	19361202	19361314	0.00328996	-0.136	1.27768	1.05914e-13
ENSG00000135597.18	REPS1	chr6	-	138926400	138926481	138921036	138921124	138929976	138930098	9.27389e-06	-0.188	1.27805	6.24368e-65
ENSG00000135597.18	REPS1	chr6	-	138926400	138926478	138921036	138921124	138929976	138929997	7.03399e-06	-0.179	1.27805	6.24368e-65
ENSG00000135365.15	PHF21A	chr11	-	45935120	45935246	45933346	45934225	45935635	45935739	3.5052e-09	-0.149	1.29362	7.14045e-44
ENSG00000151067.22	CACNA1C	chr12	+	2633628	2633712	2611902	2612013	2634296	2634380	0.0478334	-0.183	1.31971	4.45726e-25
ENSG00000125945.15	ZNF436	chr1	-	23367972	23368065	23367041	23367168	23369365	23369836	0.0362151	-0.194	1.32197	2.72429e-33
ENSG00000118495.19	PLAGL1	chr6	-	143966157	143966230	143964786	143964818	143968906	143968978	0.00449216	-0.138	1.32237	4.21762e-38
ENSG00000118495.19	PLAGL1	chr6	-	143966157	143966285	143964786	143964818	143968906	143968978	0.0145681	-0.137	1.32237	4.21762e-38
ENSG00000118495.19	PLAGL1	chr6	-	143966157	143966212	143964786	143964818	143968906	143968978	0.0112265	-0.116	1.32237	4.21762e-38
ENSG00000187210.14	GCNT1	chr9	+	76460059	76460177	76459181	76459305	76500915	76501061	0.000307995	-0.172	1.34103	7.81994e-35
ENSG00000120910.14	PPP3CC	chr8	+	22539468	22539498	22532920	22533018	22540614	22541056	0.00192867	-0.159	1.38342	3.94576e-73
ENSG00000115641.19	FHL2	chr2	-	105396646	105396697	105386360	105386540	105398969	105399061	5.78013e-08	-0.131	1.4299	8.75197e-31
ENSG00000144233.9	AMMECR1L	chr2	-	127870813	127870928	127866899	127866996	127873827	127874272	0.00676487	-0.31	1.47437	3.51103e-58
ENSG00000144233.9	AMMECR1L	chr2	-	127871248	127871359	127866899	127866996	127873827	127874272	0.013705	-0.137	1.47437	3.51103e-58
ENSG00000109686.18	SH3D19	chr4	-	151144219	151144288	151143909	151144050	151147921	151148186	0	-0.277	1.4844	2.59534e-22
ENSG00000168952.15	STXBP6	chr14	-	24987885	24987972	24974664	24974850	25010524	25010640	1.35765e-07	-0.548	1.4978	6.38938e-29
ENSG00000168952.15	STXBP6	chr14	-	24987885	24987972	24974664	24974850	25049877	25049894	0	-0.29	1.4978	6.38938e-29
ENSG00000135111.16	TBX3	chr12	-	114679912	114679972	114679504	114679651	114680878	114681146	0	-0.306	1.50363	6.0144e-46
ENSG00000188895.12	MSL1	chr17	+	40131536	40131584	40129244	40129627	40132033	40132042	0.00012591	-0.117	1.63288	7.65443e-132
ENSG00000183696.14	UPP1	chr7	+	48101823	48101870	48094762	48094827	48106872	48107082	6.47092e-07	-0.161	1.68835	1.62035e-35
ENSG00000154380.17	ENAH	chr1	-	225517195	225517990	225514595	225514900	225519197	225519565	0	-0.325	1.93822	1.12265e-165
ENSG00000154380.17	ENAH	chr1	-	225517195	225517306	225514595	225514900	225519197	225519565	0	-0.199	1.93822	1.12265e-165
ENSG00000198408.14	OGA	chr10	-	101793685	101793744	101792838	101792943	101797979	101798017	0.0173968	-0.17	1.98864	0
ENSG00000169641.13	LUZP1	chr1	-	23109584	23109650	23109021	23109127	23168765	23168845	0.0004602	-0.208	2.04306	0

## Sheet: Supplementary Table S6
Supplementary Table S6. Overlap between EIN events and differnetially expressed genes in HiB
GeneID	geneSymbol	chr	strand	Alt exon start	Alt exon end	Up exon start	Up exon end	Down exon start	Down exon end	FDR	∆PSI	L2FC	Adj. P
ENSG00000137710.16	RDX	chr11	-	110263331	110263435	110258113	110258189	110263959	110264234	0	-0.15	-1.96137	1.11937e-45
ENSG00000165475.15	CRYL1	chr13	-	20418397	20419084	20413281	20413387	20432101	20432296	0.0043793	-0.523	-1.66996	4.80908e-12
ENSG00000101773.19	RBBP8	chr18	+	22977789	22977887	22975180	22975219	22982217	22982393	0	-0.255	-1.5921	5.12878e-39
ENSG00000090372.15	STRN4	chr19	-	46733815	46733875	46733038	46733236	46736822	46736901	0	-0.647	-1.54147	1.01036e-77
ENSG00000184014.8	DENND5A	chr11	-	9176771	9176902	9169922	9169949	9178131	9178366	1.13728e-08	-0.624	-1.5092	0
ENSG00000184014.8	DENND5A	chr11	-	9176771	9176902	9170626	9170777	9178131	9178366	0	-0.386	-1.5092	0
ENSG00000103888.17	CEMIP	chr15	+	80873537	80873636	80779370	80779614	80873863	80873973	5.60847e-09	-0.118	-1.48635	0.00386311
ENSG00000163597.15	SNHG16	chr17	+	76558373	76558600	76557768	76557857	76558944	76559043	0	-0.28	-1.47226	1.31739e-138
ENSG00000163597.15	SNHG16	chr17	+	76558373	76558600	76557768	76557857	76561287	76561398	0	-0.247	-1.47226	1.31739e-138
ENSG00000163597.15	SNHG16	chr17	+	76557969	76558600	76557766	76557857	76561287	76561398	0	-0.204	-1.47226	1.31739e-138
ENSG00000163597.15	SNHG16	chr17	+	76558373	76559043	76557777	76557857	76561287	76561398	0.00437187	-0.132	-1.47226	1.31739e-138
ENSG00000070785.17	EIF2B3	chr1	-	44969977	44970044	44941505	44941665	44978314	44978460	1.45802e-07	-0.143	-1.39844	7.4568e-97
ENSG00000143702.16	CEP170	chr1	-	243176701	243176816	243172696	243172846	243185778	243186072	0	-0.543	-1.3173	6.29264e-50
ENSG00000143702.16	CEP170	chr1	-	243185778	243186072	243172696	243172846	243186258	243186280	1.10051e-07	-0.208	-1.3173	6.29264e-50
ENSG00000122359.18	ANXA11	chr10	-	80156377	80156498	80155639	80155912	80157640	80157763	0	-0.667	-1.18354	2.73372e-25
ENSG00000122359.18	ANXA11	chr10	-	80180940	80181455	80176106	80176155	80205342	80205522	0	-0.124	-1.18354	2.73372e-25
ENSG00000122359.18	ANXA11	chr10	-	80180940	80181136	80176106	80176155	80205342	80205572	4.26002e-12	-0.102	-1.18354	2.73372e-25
ENSG00000119537.18	KDSR	chr18	-	63365961	63366308	63362842	63362868	63367010	63367206	6.85926e-06	-0.122	-1.08297	8.2687e-63
ENSG00000149196.16	HIKESHI	chr11	+	86326512	86326676	86302250	86302478	86337378	86337530	8.43818e-06	-0.482	-1.03674	2.93822e-15
ENSG00000149196.16	HIKESHI	chr11	+	86326512	86326676	86306244	86306482	86337378	86337530	0	-0.293	-1.03674	2.93822e-15
ENSG00000115970.18	THADA	chr2	-	43538428	43538566	43527878	43527988	43541158	43541303	1.61729e-07	-0.634	-0.994771	9.8296e-29
ENSG00000059588.10	TARBP1	chr1	-	234400852	234400948	234398381	234398553	234401180	234401262	0	-0.806	-0.981542	5.37012e-40
ENSG00000100395.15	L3MBTL2	chr22	+	41227574	41227679	41227088	41227323	41227803	41227869	0	-0.249	-0.979857	6.98926e-22
ENSG00000259343.7	TMC3-AS1	chr15	+	81341149	81341219	81332344	81332541	81341561	81341708	3.22358e-13	-0.801	-0.973018	4.13675e-07
ENSG00000153317.15	ASAP1	chr8	-	130160784	130160793	130159863	130159964	130167535	130167622	0	-0.794	-0.959417	2.01997e-21
ENSG00000142188.17	TMEM50B	chr21	-	33456003	33456097	33455726	33455784	33460412	33460505	0	-0.73	-0.935811	9.76894e-26
ENSG00000114948.13	ADAM23	chr2	+	206609909	206610000	206596050	206596162	206617578	206621127	0.0399094	-0.253	-0.847892	0.000212257
ENSG00000151067.22	CACNA1C	chr12	+	2633628	2633712	2611902	2612013	2634296	2634380	0.00907966	-0.364	-0.803211	1.25637e-08
ENSG00000151067.22	CACNA1C	chr12	+	2680362	2680575	2679443	2679796	2682549	2682678	0	-0.275	-0.803211	1.25637e-08
ENSG00000049167.14	ERCC8	chr5	-	60892036	60893643	60890888	60891086	60898275	60898400	1.58834e-08	-0.342	-0.707742	7.70008e-09
ENSG00000049167.14	ERCC8	chr5	-	60909647	60909957	60904791	60904873	60918264	60918388	0.000422742	-0.144	-0.707742	7.70008e-09
ENSG00000103064.15	SLC7A6	chr16	+	68287322	68287435	68274690	68275249	68287745	68287871	0	-0.84	-0.656754	1.26138e-06
ENSG00000134986.14	NREP	chr5	-	111755769	111755926	111735429	111735507	111757135	111757179	1.60662e-05	-0.105	-0.649407	1.74938e-05
ENSG00000109911.19	ELP4	chr11	+	31628238	31628419	31627109	31627194	31632216	31632405	0	-0.565	-0.591441	2.40435e-08
ENSG00000138758.11	SEPTIN11	chr4	+	76995780	76995938	76987808	76987870	76996424	76996539	0.00292872	-0.209	-0.532433	0.00973134
ENSG00000168952.15	STXBP6	chr14	-	24987885	24987972	24974664	24974850	25010524	25010640	2.25378e-08	-0.668	-0.510557	0.00215508
ENSG00000168952.15	STXBP6	chr14	-	24987885	24987972	24974664	24974850	25049877	25049894	0	-0.585	-0.510557	0.00215508
ENSG00000183020.13	AP2A2	chr11	+	956785	956982	925869	926088	959436	959505	0	-0.122	-0.486414	3.93819e-23
ENSG00000064313.12	TAF2	chr8	-	119744880	119745036	119744287	119744393	119746704	119746934	0	-0.781	-0.447468	3.89076e-09
ENSG00000124813.23	RUNX2	chr6	+	45491940	45492114	45437946	45438051	45512245	45512407	0.0367293	-0.188	-0.433571	0.00254559
ENSG00000155254.13	MARVELD1	chr10	+	97715320	97715405	97714693	97715070	97715859	97715985	0.00317836	-0.424	-0.41298	2.96279e-07
ENSG00000146373.16	RNF217	chr6	+	124996574	124996655	124971500	124971598	125045210	125045444	7.69139e-09	-0.6	-0.401124	0.000621271
ENSG00000146373.16	RNF217	chr6	+	124996574	124996655	124963307	124963426	125045210	125045444	1.81144e-09	-0.137	-0.401124	0.000621271
ENSG00000227051.6	C14orf132	chr14	+	96040274	96040367	96039383	96039527	96086510	96086809	0	-0.515	-0.399267	3.0049e-11
ENSG00000177200.17	CHD9	chr16	+	53319812	53319951	53318211	53318340	53321525	53321563	0	-0.436	-0.397172	2.3158e-07
ENSG00000071889.16	FAM3A	chrX	-	154512313	154512431	154511867	154511871	154512822	154512936	2.23121e-06	-0.161	-0.39443	2.68073e-05
ENSG00000117625.13	RCOR3	chr1	+	211312354	211312487	211304010	211304140	211312719	211312819	4.97843e-08	-0.375	-0.380792	0.000631362
ENSG00000117625.13	RCOR3	chr1	+	211312719	211312961	211301460	211304140	211313423	211313839	0.0095461	-0.126	-0.380792	0.000631362
ENSG00000078747.15	ITCH	chr20	+	34392736	34392914	34369393	34369470	34393769	34393881	2.03167e-09	-0.388	-0.368892	8.61015e-07
ENSG00000078747.15	ITCH	chr20	+	34392736	34392914	34369393	34369470	34393790	34393881	0	-0.111	-0.368892	8.61015e-07
ENSG00000180801.14	ARSJ	chr4	-	113970474	113970510	113906664	113906745	113978436	113979727	4.10975e-05	-0.301	-0.330769	0.0240525
ENSG00000180801.14	ARSJ	chr4	-	113970829	113970951	113906664	113906745	113978436	113979727	0.000150736	-0.292	-0.330769	0.0240525
ENSG00000180801.14	ARSJ	chr4	-	113970829	113970951	113903504	113903675	113978436	113979727	2.56716e-05	-0.181	-0.330769	0.0240525
ENSG00000136861.18	CDK5RAP2	chr9	-	120517756	120517886	120491306	120491477	120518426	120518645	0.0205055	-0.112	-0.324691	2.82985e-07
ENSG00000224078.15	SNHG14	chr15	+	25110385	25110536	25109554	25109715	25111764	25111894	3.86953e-06	-0.209	-0.322715	0.0474166
ENSG00000113658.18	SMAD5	chr5	+	136152674	136152758	136132846	136132962	136153591	136153729	0.0152724	-0.113	-0.312037	1.67365e-05
ENSG00000109184.15	DCUN1D4	chr4	+	51908919	51908975	51899269	51899378	51911069	51911174	0.0415506	-0.132	-0.307712	0.0113615
ENSG00000100372.15	SLC25A17	chr22	-	40797283	40797336	40794513	40794580	40799022	40799083	0	-0.589	-0.296521	0.000782707
ENSG00000100372.15	SLC25A17	chr22	-	40797253	40797336	40794513	40794580	40799022	40799083	0	-0.388	-0.296521	0.000782707
ENSG00000204842.18	ATXN2	chr12	-	111461138	111461305	111457213	111457359	111464661	111464715	0.0133109	-0.135	-0.271384	4.61902e-06
ENSG00000005810.18	MYCBP2	chr13	-	77118339	77118519	77098067	77099013	77121372	77121495	0	-0.613	-0.25803	5.08733e-07
ENSG00000005810.18	MYCBP2	chr13	-	77103208	77103310	77098775	77099013	77118339	77118462	9.83642e-07	-0.107	-0.25803	5.08733e-07
ENSG00000035115.22	SH3YL1	chr2	-	224867	224920	218796	219001	229965	230044	0	-0.778	-0.255513	0.0213445
ENSG00000035115.22	SH3YL1	chr2	-	224863	224920	218143	219001	229965	230044	0	-0.697	-0.255513	0.0213445
ENSG00000153914.16	SREK1	chr5	+	66158808	66158932	66153462	66153596	66159218	66159334	0	-0.379	-0.243611	0.0044107
ENSG00000153914.16	SREK1	chr5	+	66156064	66158932	66153462	66153596	66159218	66159334	0	-0.312	-0.243611	0.0044107
ENSG00000196535.16	MYO18A	chr17	-	29116443	29116455	29115663	29115840	29118044	29118189	0.0113609	-0.155	-0.231086	0.00470004
ENSG00000122912.15	SLC25A16	chr10	-	68517083	68517265	68516750	68516843	68527245	68527416	7.27673e-09	-0.234	-0.208548	0.0160038
ENSG00000122912.15	SLC25A16	chr10	-	68517083	68517185	68516750	68516843	68527245	68527438	4.06919e-05	-0.174	-0.208548	0.0160038
ENSG00000137504.13	CREBZF	chr11	-	85661636	85661749	85660334	85660597	85662388	85662457	0.0039507	-0.405	-0.20849	0.0366662
ENSG00000138078.15	PREPL	chr2	-	44359496	44360038	44346267	44346390	44361416	44361561	0.00115834	-0.219	0.151925	0.013271
ENSG00000138078.15	PREPL	chr2	-	44359496	44359750	44346267	44346390	44361416	44361561	0.00142481	-0.196	0.151925	0.013271
ENSG00000107164.16	FUBP3	chr9	+	130634666	130634738	130632201	130632278	130635998	130636126	2.82812e-06	-0.115	0.15516	0.00618061
ENSG00000116688.17	MFN2	chr1	+	11981809	11981853	11980298	11980484	11981969	11982114	0	-0.526	0.156542	0.00327786
ENSG00000083520.15	DIS3	chr13	-	72780845	72781003	72778186	72778380	72781288	72781356	0.0268182	-0.159	0.171656	0.0448165
ENSG00000108021.20	TASOR2	chr10	+	5712393	5712539	5684941	5685175	5712822	5712918	4.99178e-07	-0.447	0.185696	0.0424923
ENSG00000108021.20	TASOR2	chr10	+	5709529	5709663	5684941	5685175	5712822	5712918	4.88372e-12	-0.375	0.185696	0.0424923
ENSG00000108021.20	TASOR2	chr10	+	5717658	5717750	5714134	5714207	5720543	5720611	0.00589183	-0.189	0.185696	0.0424923
ENSG00000162585.17	FAAP20	chr1	-	2192844	2192975	2184477	2185513	2193638	2193910	0	-0.663	0.261511	0.000273045
ENSG00000162585.17	FAAP20	chr1	-	2192646	2192975	2185174	2185513	2193638	2193910	0	-0.636	0.261511	0.000273045
ENSG00000162585.17	FAAP20	chr1	-	2192844	2192975	2189712	2189781	2193638	2193910	0	-0.559	0.261511	0.000273045
ENSG00000162585.17	FAAP20	chr1	-	2186837	2187206	2184477	2185513	2193638	2193910	3.22358e-13	-0.436	0.261511	0.000273045
ENSG00000162585.17	FAAP20	chr1	-	2186003	2186249	2184477	2185513	2193638	2193910	1.37484e-07	-0.36	0.261511	0.000273045
ENSG00000162585.17	FAAP20	chr1	-	2192646	2192975	2189579	2189781	2193638	2193910	0	-0.341	0.261511	0.000273045
ENSG00000174485.15	DENND4A	chr15	-	65665198	65665225	65664559	65664722	65665344	65665462	0	-0.658	0.264826	0.00375341
ENSG00000144524.17	COPS7B	chr2	+	231790921	231791173	231788554	231788732	231791732	231791762	0	-0.254	0.265972	0.000263231
ENSG00000144524.17	COPS7B	chr2	+	231790946	231791173	231788554	231788732	231791732	231791808	0	-0.229	0.265972	0.000263231
ENSG00000144524.17	COPS7B	chr2	+	231790950	231791173	231788554	231788732	231791732	231791786	0	-0.229	0.265972	0.000263231
ENSG00000113240.13	CLK4	chr5	-	178617343	178617434	178616881	178616948	178618555	178618778	0.00295125	-0.286	0.304522	0.00912547
ENSG00000161091.13	MFSD12	chr19	-	3542775	3542977	3538274	3538756	3544808	3544939	0.0138948	-0.113	0.322868	8.54061e-06
ENSG00000066739.12	ATG2B	chr14	-	96318233	96318298	96317722	96317855	96322111	96322435	0	-0.473	0.326833	5.39342e-05
ENSG00000244687.11	UBE2V1	chr20	-	50096482	50096820	50084128	50084254	50113106	50113133	6.31558e-13	-0.13	0.336733	0.042775
ENSG00000196792.12	STRN3	chr14	-	30929200	30929311	30913523	30913657	30935162	30935304	0	-0.866	0.355085	8.85046e-09
ENSG00000196792.12	STRN3	chr14	-	30918965	30919106	30913523	30913657	30935162	30935304	0	-0.74	0.355085	8.85046e-09
ENSG00000214765.8	SEPTIN7P2	chr7	-	45728831	45729026	45728177	45728313	45736786	45736910	0.0362903	-0.128	0.358597	7.58341e-05
ENSG00000122515.15	ZMIZ2	chr7	+	44750971	44751091	44748580	44748631	44756187	44756299	0	-0.417	0.359995	0.000375269
ENSG00000122515.15	ZMIZ2	chr7	+	44750971	44751091	44748861	44748991	44756187	44756299	0	-0.265	0.359995	0.000375269
ENSG00000122515.15	ZMIZ2	chr7	+	44749814	44749980	44748580	44748631	44756187	44756299	0	-0.26	0.359995	0.000375269
ENSG00000122515.15	ZMIZ2	chr7	+	44749814	44749980	44748861	44748991	44756187	44756299	6.60197e-08	-0.134	0.359995	0.000375269
ENSG00000157540.21	DYRK1A	chr21	+	37430268	37430400	37420298	37420384	37472683	37472829	0	-0.444	0.361767	0.000336083
ENSG00000157540.21	DYRK1A	chr21	+	37421773	37421866	37420298	37420384	37472683	37472880	0	-0.431	0.361767	0.000336083
ENSG00000157540.21	DYRK1A	chr21	+	37430268	37430400	37421773	37421866	37472683	37472829	6.30998e-05	-0.392	0.361767	0.000336083
ENSG00000157540.21	DYRK1A	chr21	+	37456129	37456308	37420327	37420384	37472683	37472880	0	-0.343	0.361767	0.000336083
ENSG00000157540.21	DYRK1A	chr21	+	37456129	37456308	37421773	37421866	37472683	37472880	0.000448179	-0.336	0.361767	0.000336083
ENSG00000009830.11	POMT2	chr14	-	77287232	77287271	77286747	77286822	77288761	77288831	0	-0.952	0.364564	0.0143653
ENSG00000160767.21	FAM189B	chr1	-	155254083	155254194	155252748	155253732	155254399	155254456	0.0122358	-0.126	0.367474	0.000402293
ENSG00000132376.20	INPP5K	chr17	-	1515887	1516118	1513871	1513979	1516455	1516612	0	-0.13	0.369416	0.0017493
ENSG00000140950.16	MEAK7	chr16	-	84503957	84504147	84497933	84498111	84504600	84504647	0	-0.631	0.391885	0.00318365
ENSG00000140950.16	MEAK7	chr16	-	84502720	84502862	84497933	84498111	84504600	84504621	3.8938e-06	-0.157	0.391885	0.00318365
ENSG00000196312.14	MFSD14C	chr9	-	96933794	96933915	96918642	96918826	96949554	96949585	2.46402e-05	-0.37	0.391936	0.00903208
ENSG00000196312.14	MFSD14C	chr9	-	96942602	96942752	96918642	96918826	96949554	96949585	0.0318295	-0.283	0.391936	0.00903208
ENSG00000134313.15	KIDINS220	chr2	-	8825742	8825913	8818694	8818793	8826985	8827129	0	-0.111	0.414839	4.30761e-07
ENSG00000254093.9	PINX1	chr8	-	10787623	10787825	10765854	10765916	10826151	10826244	0.000750332	-0.556	0.416457	0.000496322
ENSG00000205268.10	PDE7A	chr8	-	65780843	65780947	65779719	65779803	65782782	65782843	0	-0.86	0.421002	2.26326e-06
ENSG00000154719.13	MRPL39	chr21	-	25587700	25587789	25585655	25585754	25588834	25588882	0	-0.406	0.421673	0.0256054
ENSG00000149761.9	NUDT22	chr11	+	64227567	64227666	64226634	64227132	64229246	64229344	1.76877e-06	-0.147	0.445633	5.64388e-07
ENSG00000106701.12	FSD1L	chr9	+	105461519	105461615	105447795	105448235	105464235	105464331	0.0410042	-0.195	0.452124	0.0292408
ENSG00000147654.15	EBAG9	chr8	+	109563396	109563535	109560837	109560929	109564438	109565996	1.08312e-12	-0.178	0.458178	0.000281494
ENSG00000139496.16	NUP58	chr13	+	25303101	25303155	25301624	25301880	25307805	25307948	0	-0.663	0.46565	0.000697873
ENSG00000174720.16	LARP7	chr4	+	112637643	112637787	112637125	112637239	112644667	112644871	0	-0.92	0.528034	0.00130167
ENSG00000174720.16	LARP7	chr4	+	112638617	112638673	112637192	112637239	112644667	112644871	0	-0.896	0.528034	0.00130167
ENSG00000174720.16	LARP7	chr4	+	112638617	112638673	112637569	112637603	112644667	112644871	4.14282e-12	-0.281	0.528034	0.00130167
ENSG00000174132.9	FAM174A	chr5	+	100581346	100581404	100562051	100562188	100586180	100586729	0	-0.287	0.555908	0.000180747
ENSG00000164066.13	INTU	chr4	+	127685441	127685569	127684408	127684486	127687677	127687867	0.000547917	-0.477	0.658132	1.46595e-06
ENSG00000164066.13	INTU	chr4	+	127675904	127676065	127674123	127674213	127684408	127684486	0.0409427	-0.173	0.658132	1.46595e-06
ENSG00000126562.17	WNK4	chr17	+	42793591	42793729	42788680	42788797	42794613	42794668	3.9786e-09	-0.152	0.677056	6.10105e-07
ENSG00000102897.10	LYRM1	chr16	+	20911182	20911264	20900770	20900889	20915555	20915714	0	-0.798	0.868603	9.67927e-13
ENSG00000102897.10	LYRM1	chr16	+	20911182	20911264	20900449	20900535	20915555	20915714	0	-0.765	0.868603	9.67927e-13
ENSG00000102897.10	LYRM1	chr16	+	20902485	20902717	20900449	20900535	20915555	20915714	0	-0.555	0.868603	9.67927e-13
ENSG00000102897.10	LYRM1	chr16	+	20902485	20902717	20900665	20900889	20915555	20915714	0	-0.486	0.868603	9.67927e-13
ENSG00000147050.14	KDM6A	chrX	+	45106541	45106649	45090816	45090864	45107409	45107536	0	-0.942	1.00227	1.39732e-40
ENSG00000067191.16	CACNB1	chr17	-	39185949	39186104	39184783	39184864	39186495	39186572	3.45568e-11	-0.519	1.78621	1.86456e-38

## Sheet: Supplementary Table S7
Supplementary Table S7. Overlap between ESK events and differentially expressed genes in Hir
GeneID	geneSymbol	chr	strand	Alt exon start	Alt exon end	Up exon start	Up exon end	Down exon start	Down exon end	FDR	∆PSI	L2FC	Adj. P
ENSG00000170917.14	NUDT6	chr4	-	122917500	122917704	122897623	122897678	122922334	122922597	0	0.73	-2.51456	2.76446e-35
ENSG00000111665.11	CDCA3	chr12	-	6849322	6849413	6849153	6849198	6849564	6849858	0.0335722	0.216	-1.98375	8.76529e-34
ENSG00000148660.20	CAMK2G	chr10	-	73839538	73839601	73837467	73837511	73842168	73842211	0.0461292	0.127	-1.74014	1.13656e-100
ENSG00000123374.11	CDK2	chr12	+	55969474	55969576	55968777	55968948	55971043	55971087	0.0116604	0.147	-1.51331	7.67692e-26
ENSG00000228109.1	MELTF-AS1	chr3	+	197004096	197004359	197003601	197003970	197004493	197004744	0.0093429	0.145	-1.50676	1.54513e-09
ENSG00000198753.12	PLXNB3	chrX	+	153766158	153766324	153765470	153765580	153766872	153767913	0.000428848	0.228	-1.50043	2.32983e-33
ENSG00000099377.14	HSD3B7	chr16	+	30986048	30986204	30985459	30985824	30986422	30986531	0.00193747	0.169	-1.4793	3.33064e-39
ENSG00000118473.22	SGIP1	chr1	+	66681868	66682369	66679677	66679752	66689147	66689275	0.00282093	0.102	-1.42823	2.69271e-07
ENSG00000154889.17	MPPE1	chr18	-	11897525	11897620	11896982	11897356	11906202	11906309	0.000439481	0.129	-1.41372	4.28215e-58
ENSG00000154889.17	MPPE1	chr18	-	11905737	11905953	11896983	11897356	11906202	11906309	0.01504	0.142	-1.41372	4.28215e-58
ENSG00000167632.16	TRAPPC9	chr8	-	140426614	140426641	140405576	140405698	140435111	140435240	0.00174065	0.241	-1.29708	3.51059e-49
ENSG00000127419.17	TMEM175	chr4	+	948115	948154	932479	932540	950420	950518	0.032933	0.24	-1.22594	2.00582e-36
ENSG00000111186.13	WNT5B	chr12	+	1639683	1639976	1632657	1632905	1645793	1645933	0	0.15	-1.21535	1.0648e-39
ENSG00000165304.8	MELK	chr9	+	36583626	36583712	36572861	36573007	36589535	36589652	0.000182881	0.269	-1.17833	1.14655e-10
ENSG00000165304.8	MELK	chr9	+	36657240	36657363	36651745	36651877	36665349	36665581	0.0010227	0.196	-1.17833	1.14655e-10
ENSG00000165304.8	MELK	chr9	+	36581643	36581739	36572861	36573007	36589535	36589652	0.0102759	0.224	-1.17833	1.14655e-10
ENSG00000186522.15	SEPTIN10	chr2	-	109593046	109593119	109585725	109585838	109613797	109613921	0.0120647	0.162	-1.15753	2.11809e-16
ENSG00000146263.11	MMS22L	chr6	-	97233860	97233980	97230268	97231652	97246627	97246690	0.00144613	0.208	-1.08016	6.67808e-09
ENSG00000101639.18	CEP192	chr18	+	13040829	13040956	13030464	13030608	13048858	13049681	0.00837567	0.217	-1.07955	9.20653e-34
ENSG00000101639.18	CEP192	chr18	+	13042203	13042334	13030464	13030608	13048858	13049681	0.0120842	0.308	-1.07955	9.20653e-34
ENSG00000163755.9	HPS3	chr3	+	149140003	149140498	149129637	149129940	149141016	149141188	6.29636e-05	0.196	-1.07828	3.77934e-26
ENSG00000141503.17	MINK1	chr17	+	4892401	4892512	4892148	4892234	4892655	4892768	0.000734593	0.179	-1.07091	6.29865e-56
ENSG00000151276.23	MAGI1	chr3	-	65375744	65375948	65364852	65364946	65379260	65379554	0.0486751	0.153	-1.06499	1.90521e-23
ENSG00000137807.15	KIF23	chr15	+	69440767	69441079	69440307	69440487	69444789	69445041	1.91612e-07	0.142	-1.05851	1.70961e-11
ENSG00000137807.15	KIF23	chr15	+	69425281	69425323	69423158	69423329	69426069	69426182	9.69197e-05	0.263	-1.05851	1.70961e-11
ENSG00000229043.3	AC091729.3	chr7	+	1162351	1162543	1160590	1160623	1162961	1163217	0.0324238	0.362	-0.951446	1.11714e-12
ENSG00000068885.15	IFT80	chr3	-	160391545	160391643	160383436	160384646	160399145	160399209	0.0123195	0.173	-0.939605	7.17349e-20
ENSG00000196295.12	GARS-DT	chr7	-	30579005	30579128	30576563	30578091	30579230	30579314	0.00255111	0.266	-0.921831	1.91748e-19
ENSG00000149531.15	FRG1BP	chr20	+	30391196	30391308	30388452	30388578	30393550	30393655	0.0442015	0.242	-0.917006	1.10151e-08
ENSG00000159658.12	EFCAB14	chr1	-	46688352	46688544	46686783	46686870	46689586	46689691	0.00430097	0.134	-0.909702	2.29968e-67
ENSG00000148180.19	GSN	chr9	+	121300055	121300126	121283318	121283392	121301962	121302149	0.00641277	0.224	-0.884299	4.09308e-05
ENSG00000148180.19	GSN	chr9	+	121300055	121300126	121282438	121282550	121301962	121302149	0.0148441	0.254	-0.884299	4.09308e-05
ENSG00000111731.12	C2CD5	chr12	-	22459491	22459542	22456970	22457161	22469708	22469795	0.00722774	0.265	-0.881706	8.82708e-30
ENSG00000139354.11	GAS2L3	chr12	+	100578586	100578800	100573722	100573785	100591735	100591801	0.00045358	0.101	-0.857349	7.75616e-06
ENSG00000144451.19	SPAG16	chr2	+	213310058	213310177	213297261	213297357	213317218	213317356	2.82881e-06	0.122	-0.821816	6.21533e-12
ENSG00000113391.19	FAM172A	chr5	-	94074645	94074769	94053125	94053227	94111510	94111663	0.00778754	0.214	-0.815849	1.34745e-13
ENSG00000171307.19	ZDHHC16	chr10	+	97453798	97453846	97453529	97453663	97454713	97454799	8.02217e-06	0.217	-0.813363	9.58225e-27
ENSG00000168476.12	REEP4	chr8	-	22138925	22139061	22138638	22138793	22139415	22139529	1.87374e-05	0.136	-0.812403	3.82121e-08
ENSG00000182670.13	TTC3	chr21	+	37157160	37157214	37156654	37156906	37158130	37158203	0.00902427	0.258	-0.807029	2.39234e-31
ENSG00000197563.11	PIGN	chr18	-	62163530	62163656	62161132	62161385	62186843	62186989	0.0118356	0.113	-0.792349	1.68188e-33
ENSG00000160767.21	FAM189B	chr1	-	155253858	155253978	155252748	155253732	155254652	155254968	3.42637e-14	0.29	-0.773698	7.55799e-18
ENSG00000160767.21	FAM189B	chr1	-	155254399	155254456	155253624	155253732	155254652	155254964	1.86374e-06	0.221	-0.773698	7.55799e-18
ENSG00000160767.21	FAM189B	chr1	-	155254083	155254194	155252748	155253732	155254399	155254456	0.00414484	0.223	-0.773698	7.55799e-18
ENSG00000178498.16	DTX3	chr12	+	57605343	57605731	57604638	57604858	57606189	57606252	0.00377856	0.353	-0.767055	1.27281e-06
ENSG00000178498.16	DTX3	chr12	+	57605570	57605731	57604823	57604858	57606189	57606252	0.00488706	0.281	-0.767055	1.27281e-06
ENSG00000154217.15	PITPNC1	chr17	+	67687065	67687184	67675478	67675542	67692571	67693367	3.68513e-13	0.308	-0.764909	0.00021704
ENSG00000168393.13	DTYMK	chr2	-	241680228	241680319	241678451	241678649	241685768	241685877	9.15451e-12	0.132	-0.763747	8.05212e-10
ENSG00000168393.13	DTYMK	chr2	-	241681918	241682333	241678451	241678649	241685768	241685877	1.85089e-10	0.325	-0.763747	8.05212e-10
ENSG00000105223.20	PLD3	chr19	+	40365552	40365930	40348689	40348768	40366418	40366464	6.92689e-12	0.215	-0.762765	1.24459e-06
ENSG00000105223.20	PLD3	chr19	+	40365661	40365930	40348699	40348768	40366418	40366510	7.54074e-09	0.181	-0.762765	1.24459e-06
ENSG00000105223.20	PLD3	chr19	+	40365717	40365930	40348684	40348768	40366418	40366464	6.39777e-07	0.154	-0.762765	1.24459e-06
ENSG00000174446.13	SNAPC5	chr15	-	66495329	66495419	66493467	66494552	66497641	66497750	0.0265193	0.281	-0.759622	1.12954e-10
ENSG00000167700.9	MFSD3	chr8	+	144510359	144510507	144509069	144510015	144510597	144510722	0.00909166	0.29	-0.75748	7.81558e-08
ENSG00000115107.20	STEAP3	chr2	+	119230619	119231034	119223833	119223888	119245488	119245988	0.00218911	0.148	-0.754186	1.16001e-12
ENSG00000119596.18	YLPM1	chr14	+	74824255	74824307	74821056	74821137	74855216	74859435	0.000649915	0.305	-0.752675	1.17782e-33
ENSG00000143164.15	DCAF6	chr1	+	168015780	168015951	168004532	168004793	168022987	168023047	0.0433743	0.107	-0.748746	1.25821e-07
ENSG00000099991.18	CABIN1	chr22	+	24041138	24041273	24038347	24038461	24042903	24043084	0.0286528	0.1	-0.724924	2.47997e-20
ENSG00000117226.12	GBP3	chr1	-	89020129	89020211	89015319	89015414	89020531	89020743	1.44193e-05	0.111	-0.72466	0.00068981
ENSG00000117226.12	GBP3	chr1	-	89020125	89020211	89015286	89015414	89020531	89020743	1.59795e-05	0.135	-0.72466	0.00068981
ENSG00000089159.16	PXN	chr12	-	120219206	120220091	120216272	120216581	120221622	120221758	0.00588313	0.17	-0.721212	1.2672e-11
ENSG00000089159.16	PXN	chr12	-	120216840	120217116	120216272	120216581	120221622	120221758	0.035594	0.182	-0.721212	1.2672e-11
ENSG00000133226.17	SRRM1	chr1	+	24648023	24648166	24647078	24647208	24648858	24648887	0.0440606	0.246	-0.717281	2.12441e-20
ENSG00000117569.18	PTBP2	chr1	+	96806418	96806452	96804784	96804939	96806865	96806958	0.0484468	0.242	-0.711454	4.5935e-08
ENSG00000145730.20	PAM	chr5	+	102974115	102974436	102961157	102961229	102990271	102990401	6.84758e-11	0.154	-0.708614	5.1687e-05
ENSG00000164828.18	SUN1	chr7	+	849922	850033	843340	843520	851383	851481	4.64107e-10	0.456	-0.701112	2.84656e-29
ENSG00000164828.18	SUN1	chr7	+	849519	849603	843340	843520	851383	851482	0.000253624	0.398	-0.701112	2.84656e-29
ENSG00000131381.12	RBSN	chr3	-	15091338	15091493	15090398	15090539	15095972	15096288	1.86719e-06	0.152	-0.687209	1.06266e-26
ENSG00000148773.14	MKI67	chr10	-	128114927	128116007	128113426	128113602	128116490	128116536	2.87469e-05	0.157	-0.686025	0.000131956
ENSG00000152380.10	FAM151B	chr5	+	80495052	80495283	80487985	80488148	80501791	80501917	0.0270648	0.314	-0.685708	6.70392e-05
ENSG00000160404.18	TOR2A	chr9	-	127734298	127734564	127731524	127733560	127735119	127735292	0.00168923	0.35	-0.676941	2.99374e-05
ENSG00000244625.7	MIATNB	chr22	+	26711829	26712008	26672790	26672987	26717252	26717459	0.0240177	0.212	-0.674882	1.3307e-07
ENSG00000244625.7	MIATNB	chr22	+	26711829	26712008	26693692	26693836	26717252	26717459	0.0255007	0.252	-0.674882	1.3307e-07
ENSG00000119185.12	ITGB1BP1	chr2	-	9419989	9420100	9414177	9414256	9423372	9423480	4.17455e-06	0.338	-0.669967	1.23401e-21
ENSG00000006282.21	SPATA20	chr17	+	50547664	50547767	50547067	50547285	50548282	50548453	0.00152186	0.124	-0.668076	2.33802e-07
ENSG00000006282.21	SPATA20	chr17	+	50547664	50547954	50547204	50547285	50548282	50548453	0.00197686	0.209	-0.668076	2.33802e-07
ENSG00000006282.21	SPATA20	chr17	+	50547719	50547767	50547152	50547285	50548282	50548453	0.00228798	0.151	-0.668076	2.33802e-07
ENSG00000082397.17	EPB41L3	chr18	-	5395066	5395147	5394676	5394793	5395608	5395707	0.000787461	0.131	-0.668063	1.41375e-31
ENSG00000130731.16	METTL26	chr16	-	634888	635063	634718	634797	635280	635340	0.026401	0.121	-0.667583	1.23701e-16
ENSG00000130731.16	METTL26	chr16	-	634888	634956	634718	634797	635280	635340	0.0428338	0.114	-0.667583	1.23701e-16
ENSG00000173402.12	DAG1	chr3	+	49492822	49492973	49476848	49476900	49510418	49510516	0.000967776	0.235	-0.661593	2.74462e-45
ENSG00000173402.12	DAG1	chr3	+	49488625	49488745	49476848	49476905	49510418	49510765	0.0287804	0.266	-0.661593	2.74462e-45
ENSG00000110318.15	CEP126	chr11	+	101955791	101956943	101948030	101948142	101958167	101958366	0.00271256	0.347	-0.659368	0.00717988
ENSG00000110318.15	CEP126	chr11	+	101956867	101956943	101948030	101948142	101958167	101958366	0.00823979	0.344	-0.659368	0.00717988
ENSG00000110318.15	CEP126	chr11	+	101956261	101956943	101948030	101948142	101958167	101958366	0.0132529	0.318	-0.659368	0.00717988
ENSG00000198909.7	MAP3K3	chr17	+	63634708	63634801	63632680	63632802	63646033	63646074	0.0280128	0.11	-0.656673	2.07237e-53
ENSG00000183010.17	PYCR1	chr17	-	81934325	81934489	81932383	81933376	81934925	81935147	5.66145e-10	0.123	-0.654981	7.3794e-12
ENSG00000183010.17	PYCR1	chr17	-	81934652	81934745	81932383	81933376	81934925	81935147	4.82097e-08	0.135	-0.654981	7.3794e-12
ENSG00000183010.17	PYCR1	chr17	-	81934325	81934489	81932383	81933376	81934652	81934745	2.60677e-07	0.125	-0.654981	7.3794e-12
ENSG00000065802.12	ASB1	chr2	+	238435710	238436013	238433313	238433695	238444341	238444375	0.00092392	0.126	-0.639282	2.0582e-05
ENSG00000109685.18	NSD2	chr4	+	1899220	1899395	1893729	1893909	1900625	1901251	0.0225934	0.171	-0.637394	4.00802e-06
ENSG00000121716.20	PILRB	chr7	+	100353894	100354012	100353209	100353270	100355142	100355240	0.0117271	0.351	-0.631965	0.0060441
ENSG00000247828.8	TMEM161B-AS1	chr5	+	88269467	88269687	88269014	88269119	88270525	88270585	0.000774546	0.34	-0.631827	5.54349e-10
ENSG00000247828.8	TMEM161B-AS1	chr5	+	88283009	88283086	88282714	88282866	88285740	88285851	0.0130849	0.41	-0.631827	5.54349e-10
ENSG00000247828.8	TMEM161B-AS1	chr5	+	88269467	88269617	88269041	88269119	88270525	88270585	0.0146513	0.248	-0.631827	5.54349e-10
ENSG00000132879.14	FBXO44	chr1	+	11655327	11655699	11654856	11654952	11655805	11656100	3.8186e-06	0.15	-0.608546	0.00174161
ENSG00000196535.16	MYO18A	chr17	-	29085603	29085648	29082315	29082438	29086437	29086577	3.9244e-11	0.17	-0.607494	1.13861e-19
ENSG00000178927.18	CYBC1	chr17	-	82449430	82449956	82449173	82449292	82450699	82450737	2.17225e-05	0.188	-0.604314	8.36015e-12
ENSG00000178927.18	CYBC1	chr17	-	82449430	82449480	82449169	82449292	82450699	82450775	0.00210294	0.117	-0.604314	8.36015e-12
ENSG00000101974.14	ATP11C	chrX	-	139731650	139731755	139726348	139728962	139737915	139738069	0	0.335	-0.600526	9.20193e-08
ENSG00000234171.3	RNASEH1-AS1	chr2	+	3559403	3559729	3558627	3558998	3561316	3561734	0.00384624	0.396	-0.600016	5.81691e-06
ENSG00000234171.3	RNASEH1-AS1	chr2	+	3559447	3559729	3558473	3558998	3561316	3564842	0.00723486	0.375	-0.600016	5.81691e-06
ENSG00000149929.16	HIRIP3	chr16	-	29993905	29994843	29993639	29993808	29995102	29995217	0.0244167	0.203	-0.595556	6.1087e-05
ENSG00000149929.16	HIRIP3	chr16	-	29994647	29994843	29993639	29993808	29995102	29995217	0.0388578	0.241	-0.595556	6.1087e-05
ENSG00000131374.14	TBC1D5	chr3	-	17622647	17622765	17562018	17562142	17623848	17623913	0.00143942	0.326	-0.59484	3.69402e-13
ENSG00000131374.14	TBC1D5	chr3	-	17622647	17622765	17508473	17508605	17623848	17623913	0.00328417	0.121	-0.59484	3.69402e-13
ENSG00000131374.14	TBC1D5	chr3	-	17586352	17586557	17562018	17562142	17623848	17623913	0.0240177	0.237	-0.59484	3.69402e-13
ENSG00000054282.16	SDCCAG8	chr1	+	243293090	243293219	243286271	243286397	243304712	243304777	0.00352471	0.209	-0.591489	3.79112e-07
ENSG00000150403.18	TMCO3	chr13	+	113534044	113534240	113520615	113520733	113539356	113539507	0	0.119	-0.591138	2.71439e-10
ENSG00000066279.18	ASPM	chr1	-	197100430	197105185	197095997	197096164	197117788	197117983	6.30523e-05	0.119	-0.585849	0.00547495
ENSG00000092140.16	G2E3	chr14	+	30605504	30605812	30601998	30602131	30607887	30608002	0.0226183	0.102	-0.580213	0.000124544
ENSG00000153786.12	ZDHHC7	chr16	-	84988762	84988873	84981869	84981994	84990303	84990635	0.00102979	0.132	-0.575319	1.40743e-26
ENSG00000100842.13	EFS	chr14	-	23360554	23360833	23360140	23360281	23365007	23365172	0.0486751	0.121	-0.574571	7.31521e-06
ENSG00000145390.11	USP53	chr4	+	119291164	119291261	119273631	119273708	119292337	119294638	3.53664e-10	0.125	-0.572071	0.000401802
ENSG00000233184.7	AC093157.1	chr1	+	101077362	101077508	101025849	101026061	101083460	101083574	4.08506e-07	0.463	-0.569642	1.90392e-07
ENSG00000233184.7	AC093157.1	chr1	+	101075394	101075716	101025843	101026061	101086851	101087124	1.63039e-06	0.522	-0.569642	1.90392e-07
ENSG00000233184.7	AC093157.1	chr1	+	101075394	101075716	101025843	101026061	101083460	101083574	2.87075e-06	0.554	-0.569642	1.90392e-07
ENSG00000233184.7	AC093157.1	chr1	+	101080388	101080613	101025886	101026061	101083460	101083483	1.78037e-05	0.522	-0.569642	1.90392e-07
ENSG00000233184.7	AC093157.1	chr1	+	101080388	101080613	101025886	101026061	101086851	101087124	2.39117e-05	0.471	-0.569642	1.90392e-07
ENSG00000233184.7	AC093157.1	chr1	+	101080388	101083574	101025843	101026061	101086851	101087261	8.38718e-05	0.463	-0.569642	1.90392e-07
ENSG00000233184.7	AC093157.1	chr1	+	101077362	101077508	101025849	101026061	101086851	101087124	0.0312309	0.355	-0.569642	1.90392e-07
ENSG00000124313.16	IQSEC2	chrX	-	53279563	53279659	53255799	53256061	53291894	53291916	0.000121961	0.275	-0.568009	4.17884e-07
ENSG00000137776.17	SLTM	chr15	-	58899468	58899883	58898802	58898852	58901259	58901287	0.000976786	0.157	-0.564929	2.99675e-14
ENSG00000137776.17	SLTM	chr15	-	58899468	58899937	58898802	58898852	58901259	58901287	0.000994304	0.147	-0.564929	2.99675e-14
ENSG00000137776.17	SLTM	chr15	-	58890280	58890461	58889429	58889554	58892896	58893060	0.0303978	0.289	-0.564929	2.99675e-14
ENSG00000167535.8	CACNB3	chr12	+	48819635	48819942	48818908	48818974	48823343	48823466	0.00869144	0.115	-0.564154	2.77455e-18
ENSG00000064607.17	SUGP2	chr19	-	18993637	18993740	18990887	18991149	18994365	18994486	0.0208377	0.144	-0.559611	4.61806e-14
ENSG00000064607.17	SUGP2	chr19	-	18993647	18993740	18990889	18991149	18994365	18995280	0.0225805	0.148	-0.559611	4.61806e-14
ENSG00000064607.17	SUGP2	chr19	-	18991339	18991553	18990892	18991149	18994365	18994486	0.0235336	0.169	-0.559611	4.61806e-14
ENSG00000126215.14	XRCC3	chr14	-	103712874	103712941	103711465	103711567	103715423	103715504	0.00924576	0.303	-0.547456	0.0412776
ENSG00000126215.14	XRCC3	chr14	-	103712874	103712968	103711465	103711567	103715423	103715443	0.0208124	0.286	-0.547456	0.0412776
ENSG00000126215.14	XRCC3	chr14	-	103712874	103712931	103711465	103711567	103715423	103715451	0.0224434	0.263	-0.547456	0.0412776
ENSG00000221988.13	PPT2	chr6	+	32154195	32154404	32153440	32153636	32154586	32154777	7.97142e-07	0.403	-0.546231	7.62252e-06
ENSG00000221988.13	PPT2	chr6	+	32153998	32154404	32153576	32153636	32154586	32154777	1.0923e-06	0.367	-0.546231	7.62252e-06
ENSG00000100099.20	HPS4	chr22	-	26471212	26471388	26470718	26470813	26472301	26472418	0.000171923	0.107	-0.542338	2.90278e-22
ENSG00000136068.14	FLNB	chr3	+	58141857	58141929	58138281	58138529	58142649	58142752	0	0.487	-0.540629	1.11976e-08
ENSG00000136068.14	FLNB	chr3	+	58141857	58141896	58138281	58138529	58142649	58142752	0	0.448	-0.540629	1.11976e-08
ENSG00000016864.18	GLT8D1	chr3	-	52704723	52704952	52700444	52700496	52705446	52705764	0.00300893	0.124	-0.536014	2.1346e-12
ENSG00000225746.12	MEG8	chr14	+	100935771	100935881	100913431	100913521	100937402	100937488	0	0.382	-0.534014	1.48134e-13
ENSG00000197321.14	SVIL	chr10	-	29532528	29533458	29531253	29531288	29550596	29551263	0.00401299	0.333	-0.532372	6.47923e-05
ENSG00000077232.18	DNAJC10	chr2	+	182736248	182736386	182732498	182732542	182740298	182740388	0.000204194	0.143	-0.527516	1.14705e-16
ENSG00000135930.14	EIF4E2	chr2	+	232574262	232574341	232567077	232567214	232580903	232581332	0.00047649	0.213	-0.521709	3.53037e-08
ENSG00000185480.11	PARPBP	chr12	+	102175482	102175666	102165728	102165883	102182548	102182627	0.0183109	0.304	-0.502741	0.00865859
ENSG00000164022.17	AIMP1	chr4	+	106320865	106321451	106316549	106316594	106324984	106325118	0.0119297	0.178	-0.497489	4.60165e-08
ENSG00000138750.15	NUP54	chr4	-	76134174	76134362	76124648	76124756	76144389	76144473	0.0184201	0.139	-0.497445	2.40271e-06
ENSG00000138750.15	NUP54	chr4	-	76132522	76132719	76124648	76124756	76144389	76144473	0.0226359	0.111	-0.497445	2.40271e-06
ENSG00000156858.11	PRR14	chr16	+	30654628	30655214	30654108	30654339	30655350	30655420	4.44304e-06	0.154	-0.478466	7.40577e-08
ENSG00000156858.11	PRR14	chr16	+	30650992	30651127	30650777	30650806	30651595	30651668	0.00129675	0.267	-0.478466	7.40577e-08
ENSG00000137312.15	FLOT1	chr6	-	30741661	30741704	30741189	30741333	30741791	30741867	0	0.283	-0.465635	0.00156497
ENSG00000137312.15	FLOT1	chr6	-	30741613	30741704	30741189	30741333	30741791	30741867	0	0.158	-0.465635	0.00156497
ENSG00000137312.15	FLOT1	chr6	-	30741613	30741704	30741189	30741333	30742146	30742203	1.93069e-13	0.163	-0.465635	0.00156497
ENSG00000137312.15	FLOT1	chr6	-	30741791	30741867	30741189	30741333	30742146	30742203	2.30165e-08	0.101	-0.465635	0.00156497
ENSG00000137312.15	FLOT1	chr6	-	30741189	30741704	30740495	30740591	30742146	30742203	0.00161659	0.117	-0.465635	0.00156497
ENSG00000076242.15	MLH1	chr3	+	36994829	36994953	36993763	36993890	36996618	36996709	0.031189	0.101	-0.465235	4.32281e-06
ENSG00000152256.13	PDK1	chr2	+	172568740	172568817	172566855	172566933	172570725	172570812	0.00628669	0.154	-0.46228	0.000648078
ENSG00000162591.16	MEGF6	chr1	-	3499137	3499266	3498370	3498499	3499587	3499716	0.00849298	0.118	-0.456859	0.0173137
ENSG00000162591.16	MEGF6	chr1	-	3498697	3498826	3498370	3498499	3499587	3499716	0.013665	0.111	-0.456859	0.0173137
ENSG00000162650.16	ATXN7L2	chr1	+	109492026	109492104	109491015	109491717	109492585	109492734	0.0239236	0.16	-0.447979	9.28585e-05
ENSG00000140750.17	ARHGAP17	chr16	-	24927683	24927732	24919394	24920260	24930783	24931160	0.000149214	0.133	-0.446858	5.99242e-16
ENSG00000120662.16	MTRF1	chr13	-	41261690	41261825	41260492	41260915	41262214	41262331	2.15069e-05	0.537	-0.439416	1.79522e-05
ENSG00000120662.16	MTRF1	chr13	-	41257672	41257796	41254528	41254620	41260492	41260915	0.0151705	0.124	-0.439416	1.79522e-05
ENSG00000177694.16	NAALADL2	chr3	+	174536620	174536683	174440982	174441032	174550568	174550637	0.0218918	0.323	-0.433884	0.0108051
ENSG00000153310.19	FAM49B	chr8	-	129879388	129879471	129871374	129871496	129903311	129903350	6.64577e-06	0.228	-0.43099	5.29991e-05
ENSG00000106460.19	TMEM106B	chr7	+	12214200	12214394	12211322	12211547	12214808	12214885	0.0121059	0.194	-0.42496	0.00494427
ENSG00000177082.12	WDR73	chr15	-	84645972	84646085	84645468	84645836	84646183	84646348	0.00644734	0.136	-0.421962	7.87513e-05
ENSG00000076928.17	ARHGEF1	chr19	+	41906456	41906620	41905938	41906025	41906702	41906803	0.0190596	0.103	-0.418269	0.000539574
ENSG00000055813.6	CCDC85A	chr2	+	56342878	56342955	56192476	56193440	56384265	56386172	0.0336665	0.153	-0.417503	0.00519392
ENSG00000122203.15	KIAA1191	chr5	-	176359480	176359567	176355570	176355749	176359810	176359918	1.82691e-09	0.142	-0.404963	5.92111e-11
ENSG00000122203.15	KIAA1191	chr5	-	176359461	176359567	176355570	176355749	176359810	176359918	3.96575e-07	0.285	-0.404963	5.92111e-11
ENSG00000122203.15	KIAA1191	chr5	-	176359461	176359567	176348249	176348356	176359810	176359918	0.00351461	0.153	-0.404963	5.92111e-11
ENSG00000122203.15	KIAA1191	chr5	-	176359480	176359567	176348249	176348356	176359810	176359918	0.00372172	0.122	-0.404963	5.92111e-11
ENSG00000138386.17	NAB1	chr2	+	190655976	190656153	190649082	190649360	190659157	190659362	2.46861e-08	0.362	-0.401213	1.06677e-08
ENSG00000138386.17	NAB1	chr2	+	190649830	190649982	190649082	190649360	190659157	190659476	0.000105228	0.202	-0.401213	1.06677e-08
ENSG00000132635.17	PCED1A	chr20	-	2839788	2839933	2839191	2839271	2840865	2841190	0.000197346	0.222	-0.400341	0.000370231
ENSG00000132635.17	PCED1A	chr20	-	2836038	2836314	2835313	2835709	2838231	2838478	0.000418224	0.253	-0.400341	0.000370231
ENSG00000132635.17	PCED1A	chr20	-	2836038	2836110	2835313	2835709	2838231	2838478	0.0010682	0.337	-0.400341	0.000370231
ENSG00000011426.11	ANLN	chr7	+	36417079	36417190	36415757	36415884	36419243	36419479	2.10932e-08	0.18	-0.397202	0.0451099
ENSG00000129566.13	TEP1	chr14	-	20381552	20381686	20381312	20381401	20381912	20382063	0.000915887	0.264	-0.392729	2.66395e-05
ENSG00000143258.16	USP21	chr1	+	161160365	161160506	161159449	161159678	161160619	161161240	0.00551621	0.251	-0.391447	1.23989e-05
ENSG00000100599.16	AL159141.1	chr14	+	92676532	92676606	92659384	92659469	92684986	92685150	0.0320296	0.244	-0.388409	0.000464246
ENSG00000160194.18	NDUFV3	chr21	+	42903181	42904276	42896926	42897047	42908863	42909105	0	0.444	-0.380167	9.51222e-17
ENSG00000182919.14	C11orf54	chr11	+	93741962	93742141	93741682	93741728	93747296	93747448	4.45206e-05	0.137	-0.375961	0.00078491
ENSG00000278540.5	ACACA	chr17	-	37210466	37210490	37207656	37207800	37221723	37221842	0.0316102	0.178	-0.375785	1.57794e-12
ENSG00000005801.18	ZNF195	chr11	-	3361742	3368855	3358102	3360565	3370974	3371070	7.18707e-06	0.263	-0.361269	0.000715301
ENSG00000005801.18	ZNF195	chr11	-	3369356	3369502	3360477	3360565	3370974	3371070	0.00266067	0.208	-0.361269	0.000715301
ENSG00000005801.18	ZNF195	chr11	-	3361742	3361889	3358993	3360565	3370974	3371070	0.00482419	0.268	-0.361269	0.000715301
ENSG00000115504.14	EHBP1	chr2	+	62987930	62988038	62979187	62979335	62990715	62990840	0.000667712	0.114	-0.342656	0.00393098
ENSG00000079819.19	EPB41L2	chr6	-	130878103	130878250	130869562	130870126	130885095	130885268	1.61813e-09	0.375	-0.338616	0.000323421
ENSG00000269335.5	IKBKG	chrX	+	154560406	154560559	154558531	154558650	154561687	154561763	0.00159305	0.241	-0.333207	0.00519325
ENSG00000162813.18	BPNT1	chr1	-	220079726	220079854	220073966	220074071	220089685	220089772	0.00151717	0.115	-0.330412	0.000426071
ENSG00000113649.11	TCERG1	chr5	+	146468340	146468403	146463550	146463793	146469543	146469744	0.00347775	0.114	-0.329581	8.90842e-08
ENSG00000117335.19	CD46	chr1	+	207790252	207790345	207785618	207785682	207793518	207793873	0.00022621	0.18	-0.321599	0.000603735
ENSG00000161533.12	ACOX1	chr17	-	75960214	75960375	75957420	75957566	75973624	75973785	1.02891e-10	0.315	-0.318484	2.11375e-13
ENSG00000163681.15	SLMAP	chr3	+	57925844	57925934	57922888	57923023	57927295	57927393	3.71704e-11	0.114	-0.317528	1.35737e-07
ENSG00000117153.16	KLHL12	chr1	-	202893238	202893425	202891119	202892659	202894183	202894282	0.0169235	0.142	-0.308961	2.3683e-07
ENSG00000145725.19	PPIP5K2	chr5	+	103183233	103183407	103180020	103180188	103184671	103184744	5.83732e-06	0.165	-0.306049	0.000899812
ENSG00000145725.19	PPIP5K2	chr5	+	103187313	103187376	103184671	103184744	103190841	103190982	0.041961	0.141	-0.306049	0.000899812
ENSG00000117859.19	OSBPL9	chr1	+	51756319	51756358	51750144	51750195	51760689	51760764	2.66834e-05	0.239	-0.301365	0.00170254
ENSG00000117859.19	OSBPL9	chr1	+	51752502	51752725	51750144	51750195	51760689	51760740	0.0076871	0.104	-0.301365	0.00170254
ENSG00000253710.4	ALG11	chr13	+	52024585	52024937	52019102	52019143	52028318	52028689	1.11807e-07	0.171	-0.2997	0.00200686
ENSG00000253710.4	ALG11	chr13	+	52024005	52024937	52018912	52019143	52028318	52028749	1.9594e-07	0.154	-0.2997	0.00200686
ENSG00000253710.4	ALG11	chr13	+	52024005	52024937	52012397	52012462	52028318	52028749	0.000225932	0.129	-0.2997	0.00200686
ENSG00000253710.4	ALG11	chr13	+	52018912	52019143	52012397	52012462	52028318	52032171	0.00370204	0.155	-0.2997	0.00200686
ENSG00000165675.16	ENOX2	chrX	-	130783546	130783690	130703119	130703254	130901683	130901731	0.0238839	0.186	-0.294873	0.0305722
ENSG00000165675.16	ENOX2	chrX	-	130709242	130709331	130703119	130703254	130901683	130901731	0.0315584	0.364	-0.294873	0.0305722
ENSG00000154328.16	NEIL2	chr8	+	11770173	11770335	11769698	11769791	11771445	11771585	0.0118288	0.278	-0.287032	0.0185283
ENSG00000109466.14	KLHL2	chr4	+	165223937	165224057	165219933	165220059	165228806	165228913	5.74589e-07	0.403	-0.283991	0.00445951
ENSG00000100372.15	SLC25A17	chr22	-	40792524	40792676	40779008	40779125	40819194	40819350	0.0378797	0.124	-0.274827	0.000400413
ENSG00000151552.12	QDPR	chr4	-	17492231	17492340	17490661	17490745	17501718	17501859	0.00012105	0.108	-0.274758	0.00059888
ENSG00000132485.14	ZRANB2	chr1	-	71065677	71065752	71063336	71065137	71066775	71066934	0.000140381	0.193	-0.273871	0.0012434
ENSG00000167110.17	GOLGA2	chr9	-	128272784	128272865	128268419	128268524	128273849	128273972	0	0.465	-0.272325	8.63531e-06
ENSG00000001631.15	KRIT1	chr7	-	92244901	92245171	92242033	92242137	92245426	92245595	0.0444336	0.149	-0.267132	0.0194332
ENSG00000164978.18	NUDT2	chr9	+	34336228	34336341	34329568	34329599	34338712	34338847	0.0207912	0.131	-0.23758	0.0118907
ENSG00000257621.8	PSMA3-AS1	chr14	-	58293765	58295811	58291634	58291707	58297954	58298120	0.00600485	0.117	-0.236047	0.0308791
ENSG00000122912.15	SLC25A16	chr10	-	68517083	68517265	68516750	68516843	68527245	68527416	0.000197346	0.107	-0.231143	0.00112895
ENSG00000167081.18	PBX3	chr9	+	125785455	125785654	125748549	125748623	125929654	125929845	0.00210707	0.15	-0.22392	0.00887232
ENSG00000160310.18	PRMT2	chr21	+	46636438	46636547	46635673	46635763	46636895	46636990	0.0257436	0.107	-0.223066	0.00993091
ENSG00000110931.19	CAMKK2	chr12	-	121244572	121244615	121237674	121240869	121245139	121245240	0	0.241	-0.219694	7.08852e-05
ENSG00000197879.17	MYO1C	chr17	-	1486951	1487098	1484147	1484303	1490927	1491237	0.000298832	0.374	-0.194185	0.00030453
ENSG00000010803.16	SCMH1	chr1	-	41159724	41159933	41142877	41143112	41160874	41160898	0.0115739	0.216	-0.187219	0.0228849
ENSG00000203485.13	INF2	chr14	+	104715283	104715340	104714202	104714856	104718794	104719605	0	0.33	-0.185807	0.000117631
ENSG00000146063.20	TRIM41	chr5	+	181233412	181233435	181232658	181232889	181233635	181233763	6.01705e-13	0.24	-0.184997	0.046335
ENSG00000163359.16	COL6A3	chr2	-	237394586	237395204	237387581	237388184	237396726	237396847	0	0.107	-0.160692	0.0278868
ENSG00000163359.16	COL6A3	chr2	-	237394586	237395204	237376771	237377344	237396726	237396847	8.10255e-05	0.137	-0.160692	0.0278868
ENSG00000116138.13	DNAJC16	chr1	+	15529087	15529272	15526812	15526958	15534236	15534303	0.0357735	0.109	0.116529	0.0391255
ENSG00000023191.17	RNH1	chr11	-	504823	504888	502061	502249	506608	506759	0.000188041	0.11	0.144054	0.0249124
ENSG00000141298.19	SSH2	chr17	-	29848848	29848929	29793615	29793937	29929937	29930167	2.81049e-13	0.443	0.144619	0.00203335
ENSG00000163608.15	NEPRO	chr3	-	113017447	113017602	113013948	113014032	113019541	113019644	0.0242874	0.116	0.145334	0.0101824
ENSG00000146802.13	TMEM168	chr7	-	112783697	112784953	112775175	112775318	112790159	112790393	2.59019e-06	0.232	0.151313	0.0242069
ENSG00000146802.13	TMEM168	chr7	-	112783697	112783783	112775175	112775318	112790159	112790390	0.000444304	0.366	0.151313	0.0242069
ENSG00000163539.17	CLASP2	chr3	-	33559124	33559175	33551251	33551395	33559306	33559385	8.45952e-06	0.275	0.154159	0.0414309
ENSG00000102858.13	MGRN1	chr16	+	4680031	4680097	4677462	4677572	4681549	4681580	2.74523e-05	0.129	0.16332	0.0107544
ENSG00000171603.18	CLSTN1	chr1	-	9737497	9737554	9735884	9736042	9741093	9741256	0	0.134	0.168934	0.00120843
ENSG00000171603.18	CLSTN1	chr1	-	9756480	9756510	9755113	9755309	9773271	9773394	3.39211e-13	0.285	0.168934	0.00120843
ENSG00000165914.15	TTC7B	chr14	-	90603252	90603303	90593485	90593626	90610741	90610839	0	0.227	0.184179	0.0371485
ENSG00000151092.17	NGLY1	chr3	-	25720013	25720191	25718943	25719635	25729132	25729318	0.0436437	0.125	0.19256	0.0141535
ENSG00000123607.15	TTC21B	chr2	-	165945523	165945690	165943218	165943341	165949393	165949504	0.023281	0.106	0.197224	0.0149391
ENSG00000148248.14	SURF4	chr9	-	133375238	133375388	133367258	133367543	133375921	133376166	0.0112084	0.209	0.198858	0.00358819
ENSG00000196199.14	MPHOSPH8	chr13	+	19670839	19670964	19670235	19670363	19671205	19671289	0.0103708	0.115	0.203882	0.0323594
ENSG00000124104.19	SNX21	chr20	+	45838267	45838360	45834958	45835116	45840447	45840458	6.74337e-05	0.152	0.208985	0.0102562
ENSG00000106692.14	FKTN	chr9	+	105619933	105620061	105607818	105607951	105635050	105635148	0.000239413	0.226	0.209753	0.00291874
ENSG00000107779.13	BMPR1A	chr10	+	86843405	86843510	86838938	86838979	86875866	86876085	0.000629571	0.117	0.214044	0.00496682
ENSG00000135541.21	AHI1	chr6	-	135497187	135497249	135492227	135492291	135497582	135497649	0.0139137	0.218	0.214475	0.00039931
ENSG00000111790.14	FGFR1OP2	chr12	+	26960514	26960628	26957600	26957743	26963341	26963455	9.71438e-08	0.211	0.216032	0.0191345
ENSG00000090060.18	PAPOLA	chr14	+	96560648	96560711	96556174	96556413	96564954	96564988	0.0100419	0.196	0.218512	0.00807568
ENSG00000090060.18	PAPOLA	chr14	+	96562818	96562893	96556174	96556413	96564954	96564988	0.0341557	0.136	0.218512	0.00807568
ENSG00000151914.20	DST	chr6	-	56468981	56468999	56466077	56466195	56469882	56469957	0	0.629	0.22038	0.00700431
ENSG00000163531.15	NFASC	chr1	+	205002595	205002748	204988632	204988806	205009556	205009688	6.89159e-13	0.217	0.221733	0.0429016
ENSG00000163531.15	NFASC	chr1	+	204997169	204997406	204988632	204988806	205002595	205002748	0.00260329	0.264	0.221733	0.0429016
ENSG00000163531.15	NFASC	chr1	+	205001169	205001286	204988632	204988806	205002595	205002748	0.00267124	0.217	0.221733	0.0429016
ENSG00000163531.15	NFASC	chr1	+	204991291	204991306	204988632	204988806	205009556	205009688	0.0213157	0.103	0.221733	0.0429016
ENSG00000163531.15	NFASC	chr1	+	204985909	204986114	204981797	204982020	204987424	204987540	0.0421285	0.271	0.221733	0.0429016
ENSG00000055917.15	PUM2	chr2	-	20278582	20278819	20263192	20263460	20282946	20283231	0.000263765	0.102	0.221881	0.000327271
ENSG00000198836.10	OPA1	chr3	+	193626091	193626202	193618702	193618936	193631611	193631665	9.07214e-05	0.143	0.224219	0.000310687
ENSG00000166579.15	NDEL1	chr17	+	8463319	8463354	8460008	8460160	8466929	8467658	0.000306768	0.165	0.225187	0.000305599
ENSG00000100890.16	PRORP	chr14	+	35126734	35126782	35122721	35122910	35127478	35127611	0.0381987	0.138	0.233663	0.0258835
ENSG00000148925.10	BTBD10	chr11	-	13445023	13445181	13421641	13421838	13463091	13463226	1.75495e-11	0.224	0.235907	0.00947177
ENSG00000100401.19	RANGAP1	chr22	-	41284900	41285153	41280932	41281082	41285543	41285965	3.20422e-05	0.25	0.247729	0.0105226
ENSG00000100401.19	RANGAP1	chr22	-	41284900	41285153	41280932	41281082	41285362	41285905	0.0116496	0.173	0.247729	0.0105226
ENSG00000082515.18	MRPL22	chr5	+	154950820	154950938	154941094	154941265	154956370	154956436	0.00454565	0.105	0.249334	0.0237233
ENSG00000082515.18	MRPL22	chr5	+	154950802	154950938	154941216	154941265	154956370	154956436	0.0126273	0.157	0.249334	0.0237233
ENSG00000170776.21	AKAP13	chr15	+	85662387	85662453	85655416	85655787	85664562	85664755	0.00015409	0.245	0.249611	1.14107e-06
ENSG00000170776.21	AKAP13	chr15	+	85658536	85658590	85655416	85655787	85664562	85664755	0.000238831	0.23	0.249611	1.14107e-06
ENSG00000145016.16	RUBCN	chr3	-	197691073	197691148	197684156	197684217	197693714	197693816	0	0.334	0.255804	8.62939e-05
ENSG00000245680.10	ZNF585B	chr19	-	37195880	37196019	37190023	37190150	37207039	37207254	1.6718e-05	0.198	0.259212	0.00613642
ENSG00000111412.6	C12orf49	chr12	-	116723066	116723223	116720295	116720447	116737789	116738069	4.40376e-05	0.108	0.260671	0.00181063
ENSG00000111412.6	C12orf49	chr12	-	116723066	116723223	116710170	116717893	116737789	116738069	0.0147342	0.131	0.260671	0.00181063
ENSG00000122557.10	HERPUD2	chr7	-	35673200	35673278	35667433	35667588	35694183	35694627	1.07974e-05	0.242	0.263155	0.00953506
ENSG00000122557.10	HERPUD2	chr7	-	35670214	35670328	35667433	35667588	35694183	35694566	5.85611e-05	0.204	0.263155	0.00953506
ENSG00000138621.12	PPCDC	chr15	+	75043440	75043536	75028246	75028453	75048552	75048721	0.017309	0.269	0.268661	0.0348249
ENSG00000115355.17	CCDC88A	chr2	-	55363949	55364033	55355578	55355751	55372451	55372510	0.00202605	0.169	0.282921	0.000284741
ENSG00000156170.13	NDUFAF6	chr8	+	95036370	95036494	95035453	95035576	95041569	95041626	0.000201132	0.105	0.285437	0.0125194
ENSG00000055609.18	KMT2C	chr7	-	152195906	152196011	152194439	152194568	152199278	152199459	0.00491767	0.137	0.293696	1.59721e-06
ENSG00000104047.15	DTWD1	chr15	+	49633519	49633612	49625112	49625431	49634535	49634614	0.000186096	0.643	0.297589	0.000202719
ENSG00000196792.12	STRN3	chr14	-	30918965	30919106	30913523	30913657	30929200	30929311	3.791e-05	0.361	0.301444	1.96174e-07
ENSG00000233527.9	ZNF529-AS1	chr19	+	36594155	36594299	36593845	36593931	36594441	36594694	0.0349933	0.325	0.301867	0.0164546
ENSG00000095321.17	CRAT	chr9	-	129109178	129109277	129107813	129108077	129110482	129110769	0.000400066	0.137	0.304192	0.00428941
ENSG00000125458.7	NT5C	chr17	-	75130752	75130867	75130224	75130642	75131180	75131281	0.000152117	0.11	0.30989	0.000337044
ENSG00000125458.7	NT5C	chr17	-	75130964	75131105	75130270	75130642	75131180	75131281	0.000628711	0.173	0.30989	0.000337044
ENSG00000125458.7	NT5C	chr17	-	75131044	75131105	75130331	75130642	75131180	75131258	0.00141443	0.142	0.30989	0.000337044
ENSG00000245910.8	SNHG6	chr8	-	66922613	66922725	66922323	66922392	66925436	66925541	0.00368752	0.109	0.318927	0.0412736
ENSG00000106290.15	TAF6	chr7	-	100118517	100118649	100114053	100114268	100119203	100119339	0.000129538	0.103	0.325334	1.2483e-09
ENSG00000140367.12	UBE2Q2	chr15	+	75890434	75890483	75883365	75883424	75899426	75899650	0.0286769	0.14	0.335755	0.00123943
ENSG00000153130.17	SCOC	chr4	+	140379568	140379652	140379120	140379192	140380961	140381126	0.00127111	0.101	0.335963	0.0292913
ENSG00000140299.12	BNIP2	chr15	-	59668102	59668138	59663378	59664120	59668891	59668949	4.4242e-12	0.115	0.340148	0.00129001
ENSG00000137497.17	NUMA1	chr11	-	72012400	72012442	72010785	72010854	72012894	72016260	1.94311e-12	0.237	0.344562	1.7117e-12
ENSG00000163319.11	MRPS18C	chr4	+	83458345	83458429	83456908	83456958	83459739	83459797	4.21913e-06	0.159	0.34505	0.00224276
ENSG00000090061.17	CCNK	chr14	+	99491945	99492320	99481411	99481614	99492625	99492874	6.44537e-09	0.14	0.345925	1.524e-07
ENSG00000156502.14	SUPV3L1	chr10	+	69182519	69182654	69180280	69180562	69185986	69186064	0.0124175	0.117	0.348686	3.65756e-07
ENSG00000023516.9	AKAP11	chr13	+	42297047	42297182	42295694	42295742	42298532	42298797	2.14894e-05	0.143	0.351612	6.38412e-12
ENSG00000023516.9	AKAP11	chr13	+	42285985	42286035	42272151	42272228	42286299	42286399	0.000472756	0.136	0.351612	6.38412e-12
ENSG00000087053.18	MTMR2	chr11	-	95887611	95887684	95865439	95865676	95888155	95888261	0.000407208	0.142	0.352268	0.000270014
ENSG00000134452.19	FBH1	chr10	+	5903019	5903175	5890202	5890346	5908924	5909055	0.0193745	0.117	0.355711	1.60666e-10
ENSG00000122008.15	POLK	chr5	+	75593877	75594049	75587025	75587058	75596221	75597178	2.27197e-06	0.13	0.357542	2.08475e-05
ENSG00000122008.15	POLK	chr5	+	75593965	75594049	75587025	75587058	75596221	75597178	3.15222e-06	0.144	0.357542	2.08475e-05
ENSG00000122008.15	POLK	chr5	+	75590343	75590440	75587025	75587058	75596221	75597178	0.000100493	0.246	0.357542	2.08475e-05
ENSG00000122008.15	POLK	chr5	+	75547009	75547157	75511755	75511914	75552471	75552591	0.000612525	0.166	0.357542	2.08475e-05
ENSG00000165322.18	ARHGAP12	chr10	-	31839636	31839711	31831738	31831800	31843460	31843586	2.18772e-05	0.28	0.360141	0.00640682
ENSG00000165322.18	ARHGAP12	chr10	-	31854065	31854206	31852516	31852597	31861394	31861658	0.000149722	0.176	0.360141	0.00640682
ENSG00000231607.12	DLEU2	chr13	-	50029277	50029492	50027089	50027406	50068096	50068163	0.000503712	0.418	0.360259	0.0124701
ENSG00000231607.12	DLEU2	chr13	-	50044650	50044768	50027089	50027406	50068096	50068163	0.0069446	0.315	0.360259	0.0124701
ENSG00000121940.15	CLCC1	chr1	-	108962308	108962469	108950308	108950448	108963360	108963450	0.0103708	0.167	0.365366	2.8981e-10
ENSG00000174485.15	DENND4A	chr15	-	65700543	65700672	65697266	65697383	65701050	65701192	0.00587348	0.133	0.372847	8.88504e-07
ENSG00000174485.15	DENND4A	chr15	-	65700543	65700675	65697266	65697383	65701050	65701192	0.0436478	0.101	0.372847	8.88504e-07
ENSG00000134283.18	PPHLN1	chr12	+	42384939	42384996	42374862	42375074	42387455	42387535	6.54597e-08	0.155	0.373466	5.31402e-07
ENSG00000111647.13	UHRF1BP1L	chr12	-	100128579	100128725	100108385	100108548	100142591	100142824	1.20654e-05	0.11	0.37611	3.33568e-09
ENSG00000111596.13	CNOT2	chr12	+	70285399	70285586	70278131	70278274	70294236	70294294	0.00767105	0.349	0.383991	1.36553e-07
ENSG00000198324.13	PHETA1	chr12	-	111365563	111365651	111360650	111363463	111366112	111366257	9.08283e-08	0.172	0.385121	0.00769295
ENSG00000137501.17	SYTL2	chr11	-	85714412	85714507	85709330	85709500	85718789	85718843	4.6314e-05	0.394	0.387543	0.00222953
ENSG00000137501.17	SYTL2	chr11	-	85717482	85717530	85714412	85714507	85718789	85718843	0.00241197	0.178	0.387543	0.00222953
ENSG00000145919.11	BOD1	chr5	-	173613130	173613255	173607520	173608292	173616199	173616588	9.68858e-08	0.111	0.391293	2.33881e-09
ENSG00000126214.21	KLC1	chr14	+	103687080	103687211	103679308	103679545	103700654	103700727	0	0.284	0.393082	0.0058499
ENSG00000126214.21	KLC1	chr14	+	103687080	103687211	103679383	103679518	103700654	103700727	1.58303e-06	0.16	0.393082	0.0058499
ENSG00000127603.28	MACF1	chr1	+	39465094	39465112	39463611	39463686	39468614	39468732	0	0.161	0.394715	2.9341e-14
ENSG00000107643.16	MAPK8	chr10	+	48325896	48325965	48308094	48308288	48401611	48401782	0.0224434	0.16	0.394719	0.000167842
ENSG00000186575.18	NF2	chr22	+	29683019	29683064	29681438	29681601	29694751	29694811	1.1166e-09	0.17	0.39727	0.000364444
ENSG00000186575.18	NF2	chr22	+	29683019	29683079	29681438	29681601	29694751	29694811	1.29345e-07	0.131	0.39727	0.000364444
ENSG00000206562.11	METTL6	chr3	-	15414729	15414914	15414020	15414162	15415497	15415583	0.00253692	0.443	0.398468	4.71042e-07
ENSG00000147044.21	CASK	chrX	-	41555599	41555635	41553718	41553915	41557031	41557100	0.00295739	0.168	0.398521	3.15146e-06
ENSG00000149100.13	EIF3M	chr11	+	32587011	32587144	32583797	32583929	32589546	32589641	0.000533413	0.121	0.399629	5.81051e-06
ENSG00000149100.13	EIF3M	chr11	+	32588593	32588732	32583797	32583929	32589546	32589641	0.00332041	0.108	0.399629	5.81051e-06
ENSG00000004534.15	RBM6	chr3	+	49975322	49975392	49962575	49962685	50048244	50048319	0.000132951	0.227	0.401496	6.86615e-16
ENSG00000067798.16	NAV3	chr12	+	78176438	78176459	78175305	78175427	78177140	78177313	0	0.205	0.402959	0.000108199
ENSG00000067798.16	NAV3	chr12	+	77994802	77994871	77968518	77968702	77998336	77998476	0.000797049	0.207	0.402959	0.000108199
ENSG00000172965.17	MIR4435-2HG	chr2	-	111469786	111469987	111429308	111429620	111479906	111480061	2.58837e-08	0.304	0.403235	0.000218248
ENSG00000172965.17	MIR4435-2HG	chr2	-	111477335	111477481	111429311	111429620	111479906	111480061	0.000604859	0.182	0.403235	0.000218248
ENSG00000172965.17	MIR4435-2HG	chr2	-	111233627	111233739	111208755	111208936	111344060	111344237	0.00890227	0.313	0.403235	0.000218248
ENSG00000172965.17	MIR4435-2HG	chr2	-	111248147	111248241	111208755	111208936	111344060	111344237	0.0109239	0.187	0.403235	0.000218248
ENSG00000172965.17	MIR4435-2HG	chr2	-	111239801	111239996	111208755	111208936	111248147	111248241	0.0266148	0.384	0.403235	0.000218248
ENSG00000172965.17	MIR4435-2HG	chr2	-	111239801	111239996	111208755	111208936	111344060	111344237	0.0400412	0.373	0.403235	0.000218248
ENSG00000140157.14	NIPA2	chr15	+	22839654	22839790	22838640	22838921	22851638	22851661	3.04377e-05	0.19	0.408013	2.02082e-10
ENSG00000140157.14	NIPA2	chr15	+	22845145	22845267	22838689	22838921	22851638	22851665	0.00424122	0.124	0.408013	2.02082e-10
ENSG00000140157.14	NIPA2	chr15	+	22839654	22839790	22838640	22838921	22845145	22845267	0.0063538	0.152	0.408013	2.02082e-10
ENSG00000140157.14	NIPA2	chr15	+	22839654	22839790	22838675	22839174	22851638	22851661	0.0142296	0.161	0.408013	2.02082e-10
ENSG00000140157.14	NIPA2	chr15	+	22845145	22845267	22839061	22839174	22851638	22851665	0.0197627	0.167	0.408013	2.02082e-10
ENSG00000165490.13	DDIAS	chr11	+	82913956	82914170	82913286	82913386	82914722	82914851	0.00566562	0.126	0.41095	0.0487462
ENSG00000113648.16	MACROH2A1	chr5	-	135350822	135350913	135345967	135346057	135352945	135362901	0	0.292	0.411058	2.022e-08
ENSG00000113648.16	MACROH2A1	chr5	-	135350822	135350913	135345967	135346057	135360496	135360607	0	0.277	0.411058	2.022e-08
ENSG00000135698.10	MPHOSPH6	chr16	-	82164651	82164940	82164074	82164194	82170124	82170218	0.00280315	0.121	0.432039	0.000540474
ENSG00000082805.20	ERC1	chr12	+	1112214	1112298	1110191	1110347	1115865	1116033	3.83251e-09	0.237	0.433347	2.89176e-28
ENSG00000082805.20	ERC1	chr12	+	1112214	1112307	1110191	1110347	1115865	1116033	2.8538e-08	0.282	0.433347	2.89176e-28
ENSG00000086758.16	HUWE1	chrX	-	53625785	53626034	53625156	53625258	53627409	53627515	2.72405e-06	0.14	0.445841	2.63066e-13
ENSG00000146733.14	PSPH	chr7	-	56043147	56043261	56033960	56034106	56051137	56051604	0.00848166	0.221	0.446649	0.000324049
ENSG00000124782.20	RREB1	chr6	+	7240437	7240602	7228996	7231907	7246423	7247221	0.000925234	0.228	0.448363	5.25415e-09
ENSG00000107679.14	PLEKHA1	chr10	+	122428275	122428420	122426941	122427031	122429623	122432354	0.0229957	0.196	0.450105	4.96512e-10
ENSG00000134744.14	TUT4	chr1	-	52481422	52481635	52477707	52477882	52481803	52481923	0.0104196	0.105	0.45994	9.569e-17
ENSG00000091656.19	ZFHX4	chr8	+	76842654	76842771	76833337	76833406	76848994	76849071	8.40425e-06	0.3	0.461613	2.99441e-06
ENSG00000135250.17	SRPK2	chr7	-	105126247	105126340	105125781	105125874	105126992	105127062	3.10965e-13	0.293	0.462603	7.33654e-10
ENSG00000111799.21	COL12A1	chr6	-	75175037	75175310	75165506	75165779	75177662	75177935	9.01778e-07	0.117	0.465152	0.00226448
ENSG00000152061.23	RABGAP1L	chr1	+	174957890	174958173	174957456	174957549	174969276	174969387	2.44038e-11	0.573	0.466032	8.58637e-05
ENSG00000078674.17	PCM1	chr8	+	17980590	17980755	17972328	17972687	17985446	17985619	2.13111e-09	0.202	0.471948	6.50737e-09
ENSG00000078674.17	PCM1	chr8	+	17940041	17940158	17939690	17939861	17947185	17947363	0.000234924	0.145	0.471948	6.50737e-09
ENSG00000104067.16	TJP1	chr15	-	29719776	29720016	29718265	29719138	29720357	29720708	0	0.175	0.474734	4.13588e-27
ENSG00000008294.21	SPAG9	chr17	-	50975862	50975901	50974770	50974947	50977107	50977221	0	0.349	0.475877	1.63891e-14
ENSG00000169231.13	THBS3	chr1	-	155195986	155196126	155195587	155195899	155197040	155197213	1.28411e-05	0.16	0.48194	2.25468e-09
ENSG00000135164.18	DMTF1	chr7	+	87154389	87154528	87152435	87152555	87163494	87163617	0.00460081	0.181	0.489802	3.97447e-08
ENSG00000068745.15	IP6K2	chr3	-	48694458	48694525	48693452	48694240	48695089	48695421	8.35169e-05	0.268	0.494281	1.14515e-09
ENSG00000068745.15	IP6K2	chr3	-	48694458	48694525	48693452	48694240	48694693	48695421	0.000374537	0.324	0.494281	1.14515e-09
ENSG00000068745.15	IP6K2	chr3	-	48694701	48694824	48694174	48694240	48695089	48695418	0.00617886	0.183	0.494281	1.14515e-09
ENSG00000068745.15	IP6K2	chr3	-	48715314	48715527	48695089	48695418	48717156	48717188	0.0252851	0.131	0.494281	1.14515e-09
ENSG00000068745.15	IP6K2	chr3	-	48694693	48694824	48693487	48694240	48695089	48695418	0.036445	0.158	0.494281	1.14515e-09
ENSG00000126777.18	KTN1	chr14	+	55663954	55664041	55661273	55661612	55670728	55670809	0.000676617	0.166	0.496707	5.90081e-06
ENSG00000068724.17	TTC7A	chr2	+	46958494	46958552	46956838	46957007	46974972	46975103	0.0338789	0.114	0.501159	0.00118373
ENSG00000136932.14	TRMO	chr9	-	97916163	97916338	97913251	97913558	97922417	97922487	0.0318445	0.276	0.506099	1.70265e-06
ENSG00000103852.13	TTC23	chr15	-	99234987	99235080	99228532	99228732	99241364	99241559	0.00577323	0.102	0.508188	9.8088e-18
ENSG00000103852.13	TTC23	chr15	-	99241364	99241559	99228532	99228732	99249416	99249531	0.0264689	0.177	0.508188	9.8088e-18
ENSG00000154814.14	OXNAD1	chr3	+	16272144	16272321	16271658	16271722	16286341	16286448	0.0121459	0.169	0.516745	2.07998e-06
ENSG00000138078.15	PREPL	chr2	-	44359496	44359750	44346267	44346390	44361379	44361806	1.0809e-11	0.166	0.521664	1.481e-27
ENSG00000138078.15	PREPL	chr2	-	44359496	44360038	44346267	44346390	44361379	44361494	2.03096e-11	0.138	0.521664	1.481e-27
ENSG00000101966.12	XIAP	chrX	+	123885630	123886539	123860271	123860545	123888618	123888718	4.09567e-10	0.268	0.522329	1.7213e-11
ENSG00000101966.12	XIAP	chrX	+	123885630	123886539	123860026	123860293	123888618	123888718	0.0277022	0.133	0.522329	1.7213e-11
ENSG00000224597.10	SVIL-AS1	chr10	+	29458273	29458520	29415356	29415412	29482832	29483432	0.00730792	0.193	0.52241	1.52092e-09
ENSG00000117543.21	DPH5	chr1	-	100992636	100992740	100989622	100990631	100995109	100995149	0.00189896	0.139	0.526287	1.433e-07
ENSG00000164920.9	OSR2	chr8	+	98948172	98948421	98944402	98944823	98948838	98949608	0	0.121	0.527892	0.00384292
ENSG00000114120.14	SLC25A36	chr3	+	140966933	140967036	140963126	140963227	140970926	140970993	4.07903e-10	0.248	0.528523	2.44732e-11
ENSG00000114120.14	SLC25A36	chr3	+	140966999	140967036	140963126	140963227	140970926	140970993	0.000397179	0.123	0.528523	2.44732e-11
ENSG00000196141.14	SPATS2L	chr2	+	200378140	200378371	200372108	200372251	200389222	200389283	0.00111595	0.237	0.530221	3.18042e-19
ENSG00000162642.14	C1orf52	chr1	-	85258934	85259061	85258523	85258722	85259357	85259633	6.62323e-05	0.147	0.530384	9.91647e-12
ENSG00000134852.15	CLOCK	chr4	-	55509911	55510065	55489373	55489465	55546781	55546909	0.0258637	0.112	0.536254	6.36028e-13
ENSG00000242516.2	LINC00960	chr3	+	75675967	75676128	75675763	75675880	75678832	75679314	0.0490701	0.129	0.544996	0.00213891
ENSG00000138593.9	SECISBP2L	chr15	-	49019417	49019552	49017547	49017628	49027364	49027480	9.91201e-14	0.242	0.545051	1.3187e-23
ENSG00000132952.12	USPL1	chr13	+	30621072	30621239	30617919	30618056	30621763	30621892	0.0444276	0.269	0.545937	4.33168e-07
ENSG00000077721.16	UBE2A	chrX	+	119581506	119581596	119575374	119575400	119582587	119582647	0	0.155	0.54619	6.32412e-07
ENSG00000100038.19	TOP3B	chr22	-	21975904	21976187	21975639	21975807	21982729	21982793	0.000809142	0.21	0.546263	2.30763e-08
ENSG00000100038.19	TOP3B	chr22	-	21975980	21976187	21975639	21975807	21982729	21982787	0.00512315	0.223	0.546263	2.30763e-08
ENSG00000100038.19	TOP3B	chr22	-	21975980	21976187	21975639	21975807	21982413	21982449	0.0112265	0.292	0.546263	2.30763e-08
ENSG00000251022.6	THAP9-AS1	chr4	-	82897988	82898062	82895690	82895774	82900076	82900223	0.000184914	0.229	0.547901	6.92141e-07
ENSG00000251022.6	THAP9-AS1	chr4	-	82895691	82895774	82893008	82894847	82900076	82900223	0.00461227	0.176	0.547901	6.92141e-07
ENSG00000132549.18	VPS13B	chr8	+	99507136	99507203	99502835	99502950	99511103	99511512	1.49529e-09	0.15	0.555366	3.83695e-15
ENSG00000132549.18	VPS13B	chr8	+	99507769	99507911	99502835	99502950	99511103	99511512	3.39133e-07	0.327	0.555366	3.83695e-15
ENSG00000125944.20	HNRNPR	chr1	-	23340851	23341017	23338269	23338608	23344210	23344284	0	0.241	0.556247	1.45922e-06
ENSG00000125944.20	HNRNPR	chr1	-	23340851	23341020	23338489	23338608	23344210	23344322	0	0.235	0.556247	1.45922e-06
ENSG00000100296.13	THOC5	chr22	-	29531077	29531110	29529161	29529239	29531830	29531963	0	0.541	0.560767	2.53546e-21
ENSG00000100296.13	THOC5	chr22	-	29550727	29550843	29549051	29549158	29553447	29553655	0.000155244	0.153	0.560767	2.53546e-21
ENSG00000075413.18	MARK3	chr14	+	103500155	103500200	103491776	103492034	103502881	103503071	0.000296383	0.29	0.565674	2.13064e-29
ENSG00000075413.18	MARK3	chr14	+	103498501	103498528	103491538	103492034	103502881	103503252	0.0117669	0.145	0.565674	2.13064e-29
ENSG00000134369.15	NAV1	chr1	+	201788467	201788638	201786428	201786577	201789739	201789792	3.29233e-06	0.116	0.569933	7.63418e-08
ENSG00000133110.15	POSTN	chr13	-	37569299	37569383	37564518	37564560	37569743	37569790	2.13565e-05	0.1	0.570362	3.72527e-06
ENSG00000074582.14	BCS1L	chr2	+	218660036	218660245	218659682	218659743	218660938	218661307	0.0298949	0.157	0.576309	4.57667e-10
ENSG00000148842.18	CNNM2	chr10	+	103071773	103071839	103068628	103068722	103076085	103076270	0.00490232	0.323	0.577718	1.01517e-05
ENSG00000049192.15	ADAMTS6	chr5	-	65470777	65471142	65460169	65460338	65481342	65481417	2.81212e-05	0.144	0.582878	1.20171e-06
ENSG00000163629.13	PTPN13	chr4	+	86701240	86701801	86693586	86693674	86716529	86716625	0.0024063	0.113	0.585508	1.87439e-09
ENSG00000163629.13	PTPN13	chr4	+	86753008	86753065	86744965	86745128	86758259	86758349	0.0116672	0.218	0.585508	1.87439e-09
ENSG00000157168.20	NRG1	chr8	+	32742007	32742075	32727948	32728078	32742674	32743224	6.2117e-05	0.135	0.597074	2.44569e-07
ENSG00000137814.11	HAUS2	chr15	+	42560781	42560870	42559338	42559408	42561269	42561299	0.000923857	0.182	0.600585	7.1375e-10
ENSG00000083168.11	KAT6A	chr8	-	42049575	42049707	42048377	42049302	42051900	42051984	0.00730792	0.1	0.60204	4.73951e-39
ENSG00000116001.16	TIA1	chr2	-	70228343	70228462	70227734	70227822	70229058	70229091	8.18785e-07	0.118	0.602329	6.01278e-08
ENSG00000143924.19	EML4	chr2	+	42261120	42261294	42256500	42256630	42263177	42263306	4.4242e-12	0.101	0.60541	1.47034e-12
ENSG00000072803.17	FBXW11	chr5	-	171996889	171997051	171910571	171910797	172006457	172006649	0.000678853	0.161	0.607875	3.65609e-77
ENSG00000072803.17	FBXW11	chr5	-	171996889	171997051	171914342	171914405	172006457	172006649	0.00249661	0.162	0.607875	3.65609e-77
ENSG00000072803.17	FBXW11	chr5	-	171996889	171997051	171957596	171957698	172006457	172006649	0.00955023	0.223	0.607875	3.65609e-77
ENSG00000178177.15	LCORL	chr4	-	17873387	17878213	17841198	17845901	17886067	17886161	0.00336056	0.367	0.609008	7.14405e-08
ENSG00000083857.14	FAT1	chr4	-	186590367	186590403	186588391	186589220	186595688	186595826	0	0.275	0.611685	2.8074e-05
ENSG00000039319.17	ZFYVE16	chr5	+	80427491	80427545	80408063	80408153	80434108	80434217	0.0213157	0.105	0.611803	9.91761e-20
ENSG00000151240.17	DIP2C	chr10	-	311536	311566	310030	310092	327005	327176	0	0.27	0.617497	4.68071e-37
ENSG00000134982.17	APC	chr5	+	112834950	112835165	112828855	112828972	112837552	112837722	7.13958e-07	0.126	0.620064	2.63284e-07
ENSG00000109171.15	SLAIN2	chr4	+	48394575	48394653	48383646	48383784	48420124	48420443	0	0.302	0.625098	3.66683e-12
ENSG00000009413.16	REV3L	chr6	-	111472012	111472140	111416282	111416472	111482749	111482919	6.58499e-05	0.135	0.633507	1.04878e-10
ENSG00000167842.16	MIS12	chr17	+	5487556	5487694	5486384	5486684	5488195	5488589	0.00121626	0.152	0.639314	1.77577e-07
ENSG00000168214.20	RBPJ	chr4	+	26362445	26362628	26320806	26321048	26386352	26386391	0.0183819	0.145	0.640525	1.7162e-17
ENSG00000070882.13	OSBPL3	chr7	-	24849068	24849176	24842278	24842413	24852503	24852634	6.2206e-08	0.115	0.645794	1.71824e-19
ENSG00000184371.14	CSF1	chr1	+	109923165	109923711	109921846	109921994	109924059	109924190	9.14848e-11	0.126	0.652283	1.48482e-11
ENSG00000126746.17	ZNF384	chr12	-	6672349	6672532	6670759	6670838	6673215	6673440	0.00289232	0.176	0.654539	8.99785e-24
ENSG00000143393.16	PI4KB	chr1	-	151326171	151326373	151315572	151316509	151327270	151327416	0	0.153	0.664305	2.39086e-30
ENSG00000143393.16	PI4KB	chr1	-	151326171	151326373	151324744	151324917	151327270	151327416	8.88116e-13	0.457	0.664305	2.39086e-30
ENSG00000077254.14	USP33	chr1	-	77745420	77745599	77741616	77741748	77759642	77759852	2.87075e-06	0.194	0.66477	9.18885e-14
ENSG00000077254.14	USP33	chr1	-	77701368	77701471	77697862	77697931	77711746	77711855	0.00239061	0.112	0.66477	9.18885e-14
ENSG00000136754.17	ABI1	chr10	-	26759061	26759238	26751597	26751783	26765217	26765318	0	0.141	0.666769	1.88771e-11
ENSG00000136754.17	ABI1	chr10	-	26771074	26771089	26770244	26770345	26777064	26777241	0	0.133	0.666769	1.88771e-11
ENSG00000136754.17	ABI1	chr10	-	26759061	26759235	26755654	26755741	26765217	26765318	0	0.124	0.666769	1.88771e-11
ENSG00000136754.17	ABI1	chr10	-	26759061	26759238	26755654	26755741	26765217	26765318	0	0.109	0.666769	1.88771e-11
ENSG00000136754.17	ABI1	chr10	-	26759061	26759235	26751597	26751783	26765217	26765318	3.42637e-14	0.165	0.666769	1.88771e-11
ENSG00000136754.17	ABI1	chr10	-	26755654	26755741	26751597	26751783	26765217	26765318	2.97611e-09	0.117	0.666769	1.88771e-11
ENSG00000172977.13	KAT5	chr11	+	65713347	65713503	65712921	65713058	65713592	65713664	0.00965807	0.11	0.673745	9.224e-14
ENSG00000187953.10	PMS2CL	chr7	+	6733398	6733527	6731896	6731955	6735304	6735389	0.046443	0.288	0.674775	2.52904e-10
ENSG00000172888.12	ZNF621	chr3	+	40529318	40529445	40525778	40525864	40530208	40530316	0.0097694	0.209	0.676959	3.02616e-25
ENSG00000131051.24	RBM39	chr20	-	35739392	35739547	35738967	35739017	35740823	35740887	1.57857e-09	0.123	0.693685	1.185e-41
ENSG00000068366.20	ACSL4	chrX	-	109696143	109696196	109683135	109683375	109733138	109733198	0.0152688	0.122	0.706272	2.98869e-21
ENSG00000164144.16	ARFIP1	chr4	+	152870752	152870848	152863605	152863714	152872451	152872564	0.00946636	0.135	0.708804	3.30118e-08
ENSG00000137177.20	KIF13A	chr6	-	17789871	17789910	17787775	17787875	17794248	17794395	3.54419e-09	0.192	0.714424	1.75072e-43
ENSG00000137177.20	KIF13A	chr6	-	17789871	17789910	17787775	17787875	17794571	17794704	4.45937e-09	0.426	0.714424	1.75072e-43
ENSG00000160408.14	ST6GALNAC6	chr9	-	127897825	127898010	127896241	127896332	127905206	127905408	1.77241e-06	0.322	0.725092	0.0469522
ENSG00000166037.11	CEP57	chr11	+	95822498	95822576	95818826	95818904	95827785	95828027	0.00147191	0.145	0.7314	1.82665e-10
ENSG00000089006.16	SNX5	chr20	-	17961139	17961326	17956932	17957037	17968699	17968980	0	0.418	0.73997	3.96548e-26
ENSG00000178307.9	TMEM11	chr17	-	21210935	21211227	21197953	21198840	21214090	21214161	1.35527e-07	0.151	0.740672	6.01569e-27
ENSG00000198561.14	CTNND1	chr11	+	57789036	57789155	57761796	57762046	57794009	57794081	0.00613775	0.105	0.740857	2.71304e-17
ENSG00000093167.18	LRRFIP2	chr3	-	37091466	37091538	37083635	37083806	37094791	37094908	0	0.122	0.748689	5.64766e-16
ENSG00000198160.14	MIER1	chr1	+	66928886	66928963	66926141	66926242	66940027	66940052	2.97677e-05	0.172	0.754443	3.99369e-14
ENSG00000198160.14	MIER1	chr1	+	66928889	66928963	66926141	66926242	66940027	66940052	0.000196106	0.13	0.754443	3.99369e-14
ENSG00000147649.10	MTDH	chr8	+	97699753	97699852	97690951	97691188	97706625	97706750	3.0721e-12	0.111	0.755798	5.05912e-30
ENSG00000084636.18	COL16A1	chr1	-	31670601	31670646	31668801	31668855	31671614	31671659	0.0161646	0.108	0.756888	3.71117e-14
ENSG00000131018.24	SYNE1	chr6	-	152145486	152145555	152143622	152143765	152148044	152148378	0	0.325	0.757172	5.22585e-05
ENSG00000187239.17	FNBP1	chr9	-	129915965	129915980	129908889	129908999	129923843	129923939	0.000176847	0.114	0.759512	8.53559e-19
ENSG00000130396.20	AFDN	chr6	+	167913402	167913423	167911283	167911489	167914167	167914313	0.0153239	0.12	0.766933	4.37639e-57
ENSG00000123636.18	BAZ2B	chr2	-	159430862	159431156	159429199	159429260	159432756	159433363	6.35012e-05	0.234	0.769597	9.46317e-07
ENSG00000123636.18	BAZ2B	chr2	-	159427940	159428042	159412334	159412545	159428310	159428419	0.0240253	0.188	0.769597	9.46317e-07
ENSG00000173540.13	GMPPB	chr3	-	49722431	49722510	49719923	49722147	49722595	49722754	0.0379933	0.106	0.769923	1.29615e-05
ENSG00000222041.11	CYTOR	chr2	+	87470149	87470304	87455478	87455645	87480222	87480775	8.41265e-08	0.173	0.770383	1.61071e-11
ENSG00000222041.11	CYTOR	chr2	+	87470149	87470304	87455478	87455645	87478121	87478230	0.000102754	0.453	0.770383	1.61071e-11
ENSG00000222041.11	CYTOR	chr2	+	87472739	87472885	87470149	87470304	87521206	87521413	0.0123961	0.438	0.770383	1.61071e-11
ENSG00000223508.5	RPL23AP53	chr8	-	219289	219417	213185	213710	232128	232211	1.23897e-05	0.193	0.773477	2.03226e-08
ENSG00000100523.15	DDHD1	chr14	-	53051843	53051927	53036744	53046949	53054437	53054629	0.00674546	0.271	0.774476	1.05e-13
ENSG00000105856.14	HBP1	chr7	+	107174447	107174745	107169002	107169185	107179878	107180062	1.07566e-05	0.142	0.777473	3.61306e-15
ENSG00000100888.14	CHD8	chr14	-	21436900	21436965	21428963	21431858	21437193	21437230	0.01067	0.21	0.778966	1.47779e-70
ENSG00000148337.21	CIZ1	chr9	-	128187862	128187934	128185546	128185776	128190328	128190356	0	0.286	0.780524	4.74283e-37
ENSG00000112592.14	TBP	chr6	+	170567225	170567505	170566917	170567009	170569611	170569779	6.38354e-08	0.143	0.782308	1.3205e-18
ENSG00000110422.12	HIPK3	chr11	+	33348165	33348228	33347851	33348013	33348521	33348818	0.0120567	0.116	0.794919	2.44106e-15
ENSG00000106070.19	GRB10	chr7	-	50705139	50705323	50703820	50703908	50710874	50710990	6.9632e-06	0.331	0.808138	5.56571e-37
ENSG00000106070.19	GRB10	chr7	-	50705139	50705323	50703820	50703908	50793223	50793462	0.00172012	0.201	0.808138	5.56571e-37
ENSG00000106070.19	GRB10	chr7	-	50705139	50705323	50703820	50703908	50732271	50732368	0.0147731	0.19	0.808138	5.56571e-37
ENSG00000145388.15	METTL14	chr4	+	118705610	118705821	118703934	118704051	118709997	118715430	4.12406e-11	0.286	0.80865	5.90985e-28
ENSG00000111832.13	RWDD1	chr6	+	116574057	116574171	116571488	116571655	116580294	116580360	0	0.192	0.811736	4.73112e-06
ENSG00000145216.16	FIP1L1	chr4	+	53440581	53440608	53428026	53428183	53442652	53442707	0	0.194	0.81254	3.5002e-10
ENSG00000164190.19	NIPBL	chr5	+	37038601	37038738	37027358	37027412	37044346	37044487	9.31289e-11	0.159	0.825421	1.41443e-51
ENSG00000079805.16	DNM2	chr19	+	10796060	10796199	10795371	10795439	10797379	10797518	1.56114e-12	0.247	0.826221	2.64365e-99
ENSG00000122591.12	FAM126A	chr7	-	22947032	22947247	22945982	22946163	22960255	22960415	0	0.111	0.839447	8.25711e-29
ENSG00000140455.17	USP3	chr15	+	63529013	63529166	63504611	63504830	63532646	63532707	2.83148e-05	0.179	0.842816	4.00361e-33
ENSG00000105676.14	ARMC6	chr19	+	19037551	19037707	19034130	19034238	19042710	19042877	0.00243527	0.139	0.847624	1.61212e-17
ENSG00000107771.17	CCSER2	chr10	+	84499874	84499959	84477574	84477664	84513448	84518517	3.06502e-09	0.192	0.849851	2.29432e-29
ENSG00000153551.14	CMTM7	chr3	+	32449453	32449552	32441839	32442013	32452391	32452473	3.56319e-05	0.12	0.857961	2.64798e-15
ENSG00000116786.13	PLEKHM2	chr1	+	15721328	15721388	15719733	15719920	15725316	15725545	0	0.3	0.863703	1.95017e-26
ENSG00000073921.18	PICALM	chr11	-	85990249	85990399	85981871	85982003	85996825	85996929	0	0.344	0.866152	5.33538e-34
ENSG00000073921.18	PICALM	chr11	-	85978069	85978093	85976622	85976682	85981128	85981228	0	0.149	0.866152	5.33538e-34
ENSG00000073921.18	PICALM	chr11	-	85974707	85974812	85957174	85959060	85981128	85981228	0	0.123	0.866152	5.33538e-34
ENSG00000073921.18	PICALM	chr11	-	85990249	85990378	85981871	85982003	85996825	85996929	1.05253e-11	0.52	0.866152	5.33538e-34
ENSG00000073921.18	PICALM	chr11	-	85976622	85976682	85957174	85959060	85981128	85981228	0.00309309	0.167	0.866152	5.33538e-34
ENSG00000169826.8	CSGALNACT2	chr10	+	43167003	43167098	43138444	43138567	43175950	43176032	2.42152e-05	0.205	0.871346	1.93429e-23
ENSG00000169826.8	CSGALNACT2	chr10	+	43158714	43158931	43138444	43138567	43175950	43176032	6.2589e-05	0.246	0.871346	1.93429e-23
ENSG00000111860.14	CEP85L	chr6	-	118491685	118491865	118483705	118483858	118511297	118511415	8.59121e-06	0.15	0.873799	2.83708e-24
ENSG00000177565.17	TBL1XR1	chr3	-	177079826	177079945	177064919	177065022	177197120	177197184	0.0357735	0.125	0.875288	1.57568e-26
ENSG00000010810.17	FYN	chr6	-	111700103	111700268	111699514	111699670	111702884	111703034	0	0.321	0.878671	4.33684e-08
ENSG00000156983.16	BRPF1	chr3	+	9744223	9744508	9743577	9743901	9745007	9745155	0.000401017	0.174	0.881426	4.55635e-20
ENSG00000138347.15	MYPN	chr10	+	68114232	68114296	68106539	68106801	68121437	68122340	0.000149214	0.141	0.886516	3.92596e-17
ENSG00000138347.15	MYPN	chr10	+	68109604	68109723	68106539	68106801	68121437	68122340	0.00240509	0.251	0.886516	3.92596e-17
ENSG00000151746.14	BICD1	chr12	+	32367669	32367745	32338785	32338979	32377539	32377923	0.00290279	0.128	0.887598	2.54218e-18
ENSG00000115904.13	SOS1	chr2	-	38989269	38989314	38987472	38987591	38995122	38995387	6.11116e-07	0.144	0.905163	3.38874e-34
ENSG00000196263.8	ZNF471	chr19	+	56516274	56516401	56511516	56511604	56518481	56518551	3.51561e-05	0.362	0.918406	1.53885e-30
ENSG00000147548.17	NSD3	chr8	-	38299443	38299590	38295795	38295952	38304586	38304757	0.00208272	0.137	0.919693	6.12479e-113
ENSG00000175029.17	CTBP2	chr10	-	125122656	125122868	125039045	125039155	125160318	125160520	0.0134123	0.132	0.921583	2.52984e-48
ENSG00000163644.15	PPM1K	chr4	-	88278143	88278642	88275144	88277243	88284405	88284561	0.0237018	0.257	0.923639	1.884e-05
ENSG00000197329.12	PELI1	chr2	-	64143317	64143526	64108351	64108379	64144080	64144396	0.000541817	0.216	0.928419	1.80921e-14
ENSG00000100354.21	TNRC6B	chr22	+	40270121	40270280	40264687	40267036	40273424	40273600	0.0161407	0.139	0.948	3.30745e-61
ENSG00000086015.22	MAST2	chr1	+	46000958	46000979	45997723	45997799	46002804	46002883	3.60204e-07	0.251	0.948796	1.99286e-58
ENSG00000104756.16	KCTD9	chr8	-	25450379	25450481	25446128	25446250	25458198	25458280	0	0.147	0.958477	1.9062e-39
ENSG00000104756.16	KCTD9	chr8	-	25446128	25446250	25440576	25440673	25458198	25458387	1.24702e-09	0.198	0.958477	1.9062e-39
ENSG00000104756.16	KCTD9	chr8	-	25446079	25446250	25440576	25440673	25458198	25458476	1.79851e-09	0.225	0.958477	1.9062e-39
ENSG00000151292.17	CSNK1G3	chr5	+	123605338	123605362	123604723	123604830	123614341	123614455	0.0156965	0.149	0.967175	1.17777e-41
ENSG00000168066.20	SF1	chr11	-	64765950	64766155	64764605	64765518	64766899	64767079	4.61905e-06	0.131	0.968176	3.93189e-64
ENSG00000175105.7	ZNF654	chr3	+	88126133	88126269	88113114	88113196	88129686	88129826	0.000235504	0.176	0.973383	9.14097e-27
ENSG00000175105.7	ZNF654	chr3	+	88128808	88129011	88113114	88113196	88129686	88129826	0.000798198	0.188	0.973383	9.14097e-27
ENSG00000132613.15	MTSS2	chr16	-	70674305	70674528	70665465	70665540	70676880	70676978	0	0.116	0.979323	1.85036e-59
ENSG00000141644.17	MBD1	chr18	-	50271468	50271540	50267516	50267663	50272676	50272738	0.00384086	0.223	0.995263	1.13777e-75
ENSG00000183458.14	AC138932.1	chr16	+	14919862	14920083	14919244	14919428	14920271	14920387	0.000305316	0.129	0.999515	5.19547e-06
ENSG00000119801.13	YPEL5	chr2	+	30155849	30155910	30148244	30148305	30156627	30156792	0.0169628	0.362	1.00188	1.60092e-10
ENSG00000170242.18	USP47	chr11	+	11880176	11880380	11841974	11842224	11884466	11884499	7.54074e-09	0.228	1.00275	8.38752e-132
ENSG00000105926.15	MPP6	chr7	+	24620051	24620220	24573465	24573593	24623665	24623784	0.0289914	0.318	1.00597	2.83765e-44
ENSG00000108001.13	EBF3	chr10	-	129840843	129841032	129840244	129840334	129842115	129842171	0.00753931	0.134	1.00644	2.24873e-06
ENSG00000169062.15	UPF3A	chr13	+	114298839	114299000	114291604	114291792	114301730	114301756	5.93051e-08	0.138	1.00693	1.0781e-40
ENSG00000169062.15	UPF3A	chr13	+	114286258	114286400	114282836	114282943	114286518	114286629	2.79685e-06	0.187	1.00693	1.0781e-40
ENSG00000169062.15	UPF3A	chr13	+	114286301	114286400	114282836	114282943	114286518	114286629	5.34562e-05	0.2	1.00693	1.0781e-40
ENSG00000169062.15	UPF3A	chr13	+	114286301	114286400	114282020	114282127	114286518	114286629	0.0123745	0.2	1.00693	1.0781e-40
ENSG00000136960.12	ENPP2	chr8	-	119595846	119596002	119593751	119593860	119600677	119600750	0	0.166	1.01998	1.03065e-16
ENSG00000127314.18	RAP1B	chr12	+	68624670	68624873	68610898	68611052	68648698	68648781	6.69771e-14	0.163	1.04196	1.13031e-11
ENSG00000127314.18	RAP1B	chr12	+	68624674	68624873	68610907	68611052	68648698	68648781	9.91201e-14	0.163	1.04196	1.13031e-11
ENSG00000127314.18	RAP1B	chr12	+	68624670	68624873	68610907	68611043	68648698	68648781	1.14816e-11	0.105	1.04196	1.13031e-11
ENSG00000127314.18	RAP1B	chr12	+	68624674	68624873	68610924	68611043	68648698	68648781	2.58318e-11	0.104	1.04196	1.13031e-11
ENSG00000049618.23	ARID1B	chr6	+	157174846	157175005	157172775	157174117	157180968	157180994	3.27213e-11	0.218	1.04449	1.75538e-104
ENSG00000110321.17	EIF4G2	chr11	-	10801660	10801774	10800961	10801087	10802048	10802209	0	0.114	1.0511	7.30823e-38
ENSG00000196646.12	ZNF136	chr19	+	12164465	12164874	12163069	12163206	12185784	12185911	0.00206345	0.167	1.06341	7.10298e-23
ENSG00000117523.16	PRRC2C	chr1	+	171591151	171591204	171589368	171589605	171591586	171593258	0.0408555	0.13	1.06942	2.81154e-109
ENSG00000187079.18	TEAD1	chr11	+	12878888	12878900	12864837	12864900	12879707	12879842	0	0.623	1.06973	6.65229e-56
ENSG00000161813.22	LARP4	chr12	+	50402674	50402813	50400888	50401028	50412404	50412453	0.00343918	0.205	1.07459	2.5409e-43
ENSG00000008394.13	MGST1	chr12	+	16354230	16354270	16347644	16347710	16357604	16357699	0.00031276	0.402	1.08023	0.000438008
ENSG00000114062.20	UBE3A	chr15	-	25407066	25407212	25405460	25405502	25409087	25409207	0	0.149	1.10653	2.68726e-80
ENSG00000114062.20	UBE3A	chr15	-	25407066	25407262	25405460	25405502	25409087	25409207	2.21397e-13	0.146	1.10653	2.68726e-80
ENSG00000114062.20	UBE3A	chr15	-	25407066	25407137	25405460	25405502	25409087	25409207	1.4009e-08	0.122	1.10653	2.68726e-80
ENSG00000108021.20	TASOR2	chr10	+	5709529	5709663	5684941	5685175	5712822	5712918	0	0.359	1.11791	1.59975e-61
ENSG00000108021.20	TASOR2	chr10	+	5735303	5735546	5730486	5731203	5739617	5740497	3.42637e-14	0.256	1.11791	1.59975e-61
ENSG00000108021.20	TASOR2	chr10	+	5712393	5712539	5684941	5685175	5712822	5712918	1.04973e-05	0.208	1.11791	1.59975e-61
ENSG00000108021.20	TASOR2	chr10	+	5717658	5717750	5712822	5712918	5720543	5720611	0.000512132	0.237	1.11791	1.59975e-61
ENSG00000108021.20	TASOR2	chr10	+	5717658	5717750	5714134	5714207	5720543	5720611	0.00126854	0.15	1.11791	1.59975e-61
ENSG00000110066.15	KMT5B	chr11	-	68189916	68190152	68185780	68185928	68213476	68213595	6.50419e-05	0.167	1.13098	6.81103e-100
ENSG00000186174.12	BCL9L	chr11	-	118918825	118918879	118908416	118908655	118925237	118925453	0.00304065	0.108	1.1372	4.68661e-47
ENSG00000115998.7	C2orf42	chr2	-	70190542	70190715	70182666	70182935	70190972	70191002	1.44914e-06	0.462	1.14451	4.69153e-48
ENSG00000115419.13	GLS	chr2	+	190913192	190913364	190910262	190910321	190921023	190921056	0	0.11	1.15328	6.79936e-27
ENSG00000115419.13	GLS	chr2	+	190913192	190913364	190910262	190910321	190920214	190920248	1.71839e-05	0.215	1.15328	6.79936e-27
ENSG00000109184.15	DCUN1D4	chr4	+	51911069	51911174	51899269	51899378	51913289	51913392	0.0327684	0.124	1.15427	1.40236e-34
ENSG00000063978.16	RNF4	chr4	+	2470986	2471109	2469180	2469258	2497006	2497103	0.000376416	0.441	1.15657	2.02137e-116
ENSG00000082898.17	XPO1	chr2	-	61525269	61525333	61522610	61522683	61525491	61526521	0.0126294	0.227	1.16985	1.77973e-23
ENSG00000198718.13	TOGARAM1	chr14	+	45004060	45004366	44999362	44999497	45006007	45006267	5.59546e-05	0.112	1.17847	5.37264e-50
ENSG00000064490.14	RFXANK	chr19	+	19197185	19197251	19196962	19197046	19197520	19197621	8.46408e-05	0.179	1.18017	2.17471e-62
ENSG00000153922.10	CHD1	chr5	-	98869013	98869277	98868494	98868635	98869753	98869882	0.000551765	0.128	1.18084	3.81043e-40
ENSG00000100722.20	ZC3H14	chr14	+	88602827	88603045	88596733	88596808	88607242	88607363	3.96437e-06	0.2	1.18667	6.09381e-89
ENSG00000100722.20	ZC3H14	chr14	+	88602827	88603060	88596733	88596808	88607242	88607363	1.01267e-05	0.185	1.18667	6.09381e-89
ENSG00000100722.20	ZC3H14	chr14	+	88596733	88596808	88577984	88578140	88607242	88607363	0.00010163	0.16	1.18667	6.09381e-89
ENSG00000138709.19	LARP1B	chr4	+	128091000	128091144	128082164	128082305	128091346	128091512	3.27483e-10	0.248	1.2064	4.72249e-44
ENSG00000005889.15	ZFX	chrX	+	24177683	24177866	24173606	24173723	24179182	24179550	0.000478989	0.113	1.25122	7.52679e-87
ENSG00000005889.15	ZFX	chrX	+	24173606	24173723	24172714	24172800	24179182	24179770	0.010297	0.171	1.25122	7.52679e-87
ENSG00000005483.21	KMT2E	chr7	+	105038125	105038199	105014189	105014535	105040838	105041023	0.000268406	0.106	1.27042	2.33562e-61
ENSG00000135365.15	PHF21A	chr11	-	46090454	46090581	46084165	46084302	46092182	46092223	0.032872	0.121	1.29362	7.14045e-44
ENSG00000177409.12	SAMD9L	chr7	-	93146882	93147146	93145384	93146040	93148193	93148345	0.0220242	0.201	1.30362	1.06746e-05
ENSG00000118518.15	RNF146	chr6	+	127285207	127285348	127280230	127280340	127286049	127286097	0.00242922	0.194	1.33397	1.93825e-40
ENSG00000184281.15	TSSC4	chr11	+	2401838	2402147	2400762	2400798	2402293	2402450	9.5433e-07	0.157	1.34115	5.11571e-15
ENSG00000164506.14	STXBP5	chr6	+	147339178	147339238	147334156	147334222	147353322	147353373	3.27348e-07	0.13	1.35119	1.05316e-79
ENSG00000257524.6	AL157935.3	chr9	-	127897955	127898010	127896241	127896332	127905206	127905302	3.42637e-14	0.451	1.37667	0.000571746
ENSG00000026559.14	KCNG1	chr20	-	51013728	51013844	51012358	51012416	51022869	51023094	0.00115774	0.191	1.37771	8.9091e-29
ENSG00000059769.20	DNAJC25	chr9	+	111642856	111643094	111631359	111631743	111647106	111647259	1.7365e-09	0.187	1.38516	1.5882e-26
ENSG00000029363.17	BCLAF1	chr6	-	136267028	136267175	136261264	136261477	136268161	136268273	0.000594317	0.104	1.38578	6.37319e-76
ENSG00000132950.19	ZMYM5	chr13	-	19838699	19838985	19837464	19837821	19851354	19851448	2.36869e-07	0.257	1.39407	1.45232e-59
ENSG00000181722.16	ZBTB20	chr3	-	114380776	114380940	114380216	114380404	114389004	114389105	0.000824532	0.184	1.4096	4.1525e-24
ENSG00000186591.13	UBE2H	chr7	-	129858901	129858941	129839206	129839335	129879567	129879642	0.000986383	0.209	1.41577	2.05061e-66
ENSG00000255248.9	MIR100HG	chr11	-	122116132	122116323	122091544	122091740	122155550	122155632	0	0.218	1.41619	7.25022e-58
ENSG00000255248.9	MIR100HG	chr11	-	122116132	122116323	122091612	122091719	122155550	122155632	4.44227e-09	0.337	1.41619	7.25022e-58
ENSG00000255248.9	MIR100HG	chr11	-	122100373	122101167	122089109	122091740	122101446	122101687	8.00376e-09	0.154	1.41619	7.25022e-58
ENSG00000255248.9	MIR100HG	chr11	-	122100373	122101029	122089122	122091740	122101446	122101686	7.30067e-08	0.142	1.41619	7.25022e-58
ENSG00000255248.9	MIR100HG	chr11	-	122038026	122038243	122033313	122033462	122064179	122064271	0.000196966	0.193	1.41619	7.25022e-58
ENSG00000255248.9	MIR100HG	chr11	-	122038026	122038243	122028330	122028845	122064179	122064271	0.00127259	0.274	1.41619	7.25022e-58
ENSG00000255248.9	MIR100HG	chr11	-	122038026	122038243	122028330	122028845	122101446	122101733	0.00453795	0.212	1.41619	7.25022e-58
ENSG00000254093.9	PINX1	chr8	-	10820192	10820269	10764960	10765916	10826151	10826244	0.00338785	0.223	1.42615	6.73445e-51
ENSG00000116871.15	MAP7D1	chr1	+	36174897	36175008	36173363	36173478	36176198	36176321	3.23711e-08	0.144	1.42916	6.8021e-204
ENSG00000110925.7	CSRNP2	chr12	-	51082520	51082694	51076410	51076647	51083338	51083583	0	0.385	1.43922	1.11166e-87
ENSG00000110925.7	CSRNP2	chr12	-	51082520	51082694	51076410	51076647	51083228	51083643	0.000446954	0.219	1.43922	1.11166e-87
ENSG00000275052.5	PPP4R3B	chr2	-	55573618	55573777	55568193	55568363	55577314	55577356	1.90548e-06	0.124	1.44014	3.39886e-52
ENSG00000033867.16	SLC4A7	chr3	-	27431297	27431669	27424036	27424152	27433915	27434104	1.56114e-12	0.131	1.44373	6.16697e-26
ENSG00000033867.16	SLC4A7	chr3	-	27431297	27431669	27424036	27424152	27433954	27434104	0.000113069	0.225	1.44373	6.16697e-26
ENSG00000079102.16	RUNX1T1	chr8	-	92062545	92062709	92017225	92017363	92102856	92102913	3.37775e-05	0.161	1.46416	2.158e-56
ENSG00000079102.16	RUNX1T1	chr8	-	92062545	92062709	92017225	92017363	92075964	92076137	0.00131533	0.151	1.46416	2.158e-56
ENSG00000079102.16	RUNX1T1	chr8	-	92062545	92062622	92017247	92017363	92075964	92076137	0.0214928	0.134	1.46416	2.158e-56
ENSG00000079102.16	RUNX1T1	chr8	-	92062545	92062627	92017225	92017363	92075964	92076137	0.0248403	0.131	1.46416	2.158e-56
ENSG00000079102.16	RUNX1T1	chr8	-	92095027	92095171	92075964	92076137	92102856	92103286	0.0394646	0.143	1.46416	2.158e-56
ENSG00000183889.12	AC138969.1	chr16	+	16318550	16318734	16317895	16318079	16318922	16319038	0.0325683	0.16	1.47194	3.08303e-05
ENSG00000008086.13	CDKL5	chrX	+	18623878	18624001	18619866	18619966	18625127	18625247	2.79024e-05	0.204	1.49835	4.61566e-81
ENSG00000095787.23	WAC	chr10	+	28595732	28596041	28590719	28590832	28608185	28608431	6.7666e-12	0.195	1.49893	9.78481e-205
ENSG00000157181.16	ODR4	chr1	+	186411810	186411893	186406082	186406268	186417543	186417654	0	0.171	1.5026	1.42615e-115
ENSG00000137449.16	CPEB2	chr4	+	15008337	15008427	15007304	15007586	15017187	15017278	2.08153e-07	0.192	1.53706	1.00542e-31
ENSG00000133794.18	ARNTL	chr11	+	13355225	13355296	13354300	13354448	13356738	13356777	0.00140423	0.153	1.55064	1.4994e-33
ENSG00000117143.13	UAP1	chr1	+	162592734	162592782	162590322	162590511	162597791	162597858	9.09799e-08	0.152	1.56522	6.17244e-81
ENSG00000117143.13	UAP1	chr1	+	162592731	162592782	162590322	162590511	162597791	162597858	1.65121e-07	0.144	1.56522	6.17244e-81
ENSG00000186020.13	ZNF529	chr19	-	36551876	36551977	36543615	36548322	36554669	36554796	2.90602e-05	0.138	1.61601	2.34698e-113
ENSG00000001167.14	NFYA	chr6	+	41080810	41080897	41079028	41079164	41084045	41084192	0	0.432	1.65157	7.70051e-92
ENSG00000285106.2	AC016831.6	chr7	-	130868317	130868472	130866492	130866685	130884316	130884396	1.3096e-11	0.5	1.68754	2.3211e-11
ENSG00000285106.2	AC016831.6	chr7	-	130872500	130872758	130866492	130866685	130884316	130884396	8.32553e-11	0.215	1.68754	2.3211e-11
ENSG00000285106.2	AC016831.6	chr7	-	130872500	130872758	130866492	130866685	130912109	130912152	1.50903e-07	0.146	1.68754	2.3211e-11
ENSG00000285106.2	AC016831.6	chr7	-	130872459	130872639	130866492	130866685	130912109	130912152	1.80601e-07	0.175	1.68754	2.3211e-11
ENSG00000285106.2	AC016831.6	chr7	-	130868317	130868472	130866492	130866685	130872459	130872639	2.87357e-07	0.289	1.68754	2.3211e-11
ENSG00000185697.16	MYBL1	chr8	-	66566063	66566243	66562174	66564825	66566683	66566788	0.00045358	0.115	1.76872	1.76254e-25
ENSG00000099875.14	MKNK2	chr19	-	2039630	2039856	2037464	2037829	2040133	2040177	1.8359e-12	0.162	1.85034	6.21471e-55
ENSG00000166750.10	SLFN5	chr17	+	35264182	35264903	35260970	35261096	35265071	35273655	0	0.126	1.88946	2.29453e-31
ENSG00000008710.20	PKD1	chr16	-	2116832	2117053	2116528	2116644	2117488	2117672	0	0.165	1.98719	1.92646e-21
ENSG00000008710.20	PKD1	chr16	-	2116832	2117016	2116528	2116644	2117488	2117672	6.69771e-14	0.233	1.98719	1.92646e-21
ENSG00000008710.20	PKD1	chr16	-	2092953	2093093	2092479	2092592	2093543	2093738	1.46665e-08	0.126	1.98719	1.92646e-21
ENSG00000163684.11	RPP14	chr3	+	58310289	58310406	58306261	58306651	58310506	58310591	0.000306177	0.32	1.99203	7.22693e-189
ENSG00000163684.11	RPP14	chr3	+	58310308	58310406	58306261	58306651	58310506	58310591	0.000504705	0.252	1.99203	7.22693e-189
ENSG00000163684.11	RPP14	chr3	+	58310289	58310406	58306309	58306417	58310506	58310591	0.0229644	0.146	1.99203	7.22693e-189
ENSG00000163684.11	RPP14	chr3	+	58310308	58310406	58306246	58306417	58310506	58310591	0.0453494	0.138	1.99203	7.22693e-189
ENSG00000235531.11	MSC-AS1	chr8	+	71965408	71965534	71962922	71963048	71973537	71973659	7.9134e-05	0.103	2.10767	2.59779e-53
ENSG00000235531.11	MSC-AS1	chr8	+	71965408	71965534	71962922	71963048	72052538	72052616	0.00211664	0.15	2.10767	2.59779e-53
ENSG00000152952.12	PLOD2	chr3	-	146077861	146077924	146076781	146076895	146079115	146079257	0	0.457	2.38134	2.23234e-87
ENSG00000198342.10	ZNF442	chr19	-	12352987	12353114	12351790	12352070	12365532	12365661	0.0139236	0.193	2.42239	1.97491e-61
ENSG00000143367.16	TUFT1	chr1	+	151562090	151562165	151540308	151540426	151562584	151562686	5.42055e-05	0.403	3.13041	9.18429e-69

## Sheet: Supplementary Table S8
Supplementary Table S8. Overlap between IRM events and differentially expressed genes in HiR
GeneID	geneSymbol	chr	strand	Up exon start	Up exon end	Down exon start	Down exon end	FDR	∆PSI	L2FC	Adj. P
ENSG00000213983.12	AP1G2	chr14	-	23565815	23565892	23566063	23566160	0.0361855	0.243	-2.22342	4.12681e-42
ENSG00000167799.10	NUDT8	chr11	-	67627937	67628251	67628322	67628400	0.0226273	0.147	-1.85054	4.30527e-12
ENSG00000010704.18	HFE	chr6	+	26090840	26091104	26091313	26091589	0.0232667	0.063	-1.59568	2.22921e-66
ENSG00000183401.12	CCDC159	chr19	+	11353450	11353572	11353791	11353874	0.0122915	0.145	-1.57272	6.72528e-14
ENSG00000175287.19	PHYHD1	chr9	+	128941444	128941571	128941667	128942038	1.40151e-05	0.122	-1.53538	1.22995e-16
ENSG00000148985.20	PGAP2	chr11	+	3823882	3824135	3824269	3824376	0.000850142	0.148	-1.45954	2.96339e-40
ENSG00000160766.14	GBAP1	chr1	-	155217239	155217373	155217963	155218049	0.00997905	0.134	-1.36512	1.28314e-21
ENSG00000135473.15	PAN2	chr12	-	56322614	56322758	56323061	56323209	0.0435523	0.157	-1.27665	2.82795e-36
ENSG00000026036.22	RTEL1-TNFRSF6B	chr20	+	63688527	63688605	63689054	63689132	0.0148692	0.067	-1.26798	2.14613e-05
ENSG00000140525.17	FANCI	chr15	+	89281764	89281835	89283135	89283250	3.44418e-05	0.085	-1.18263	1.43417e-11
ENSG00000104518.11	GSDMD	chr8	+	143561001	143561104	143561369	143561423	0.0131064	0.078	-1.17289	2.41425e-24
ENSG00000149636.15	DSN1	chr20	-	36770872	36771193	36771424	36771473	0.0106811	0.124	-1.16877	7.08182e-14
ENSG00000130244.12	FAM98C	chr19	+	38405518	38405635	38406909	38407077	0.00140313	0.058	-1.13681	3.33983e-18
ENSG00000095066.11	HOOK2	chr19	-	12774668	12774741	12774811	12774897	0.000126839	0.183	-1.07881	7.10467e-14
ENSG00000108465.15	CDK5RAP3	chr17	+	47974399	47974448	47975158	47975337	0.0132468	0.079	-1.07806	5.09379e-13
ENSG00000013573.17	DDX11	chr12	+	31089043	31089151	31089402	31090094	0.00189679	0.103	-0.983449	5.35768e-06
ENSG00000013573.17	DDX11	chr12	+	31089402	31089490	31089885	31090094	0.0312518	0.19	-0.983449	5.35768e-06
ENSG00000122952.17	ZWINT	chr10	-	56357437	56358185	56358376	56358459	0.000621543	0.078	-0.967662	1.40645e-06
ENSG00000161999.12	JMJD8	chr16	-	683860	683909	684065	684155	0.000194579	0.095	-0.937093	8.89028e-51
ENSG00000161999.12	JMJD8	chr16	-	683684	683781	683860	683909	0.0132819	0.066	-0.937093	8.89028e-51
ENSG00000101194.18	SLC17A9	chr20	+	62962623	62962734	62963272	62963369	0.0299694	0.148	-0.906902	1.47392e-11
ENSG00000177106.16	EPS8L2	chr11	+	709552	709608	710421	710486	0.000158793	0.051	-0.900629	7.07636e-25
ENSG00000114735.9	HEMK1	chr3	+	50579843	50579939	50580115	50580229	0.0376469	0.087	-0.82727	3.70866e-14
ENSG00000170919.16	TPT1-AS1	chr13	+	45378529	45378671	45379194	45379335	0.00147966	0.191	-0.801485	2.69017e-13
ENSG00000198276.16	UCKL1	chr20	-	63940949	63941043	63941109	63941208	0.00548625	0.096	-0.796322	5.51861e-23
ENSG00000224870.7	MRPL20-AS1	chr1	+	1399519	1399689	1400157	1400303	0.0247677	0.203	-0.774259	9.42265e-11
ENSG00000129197.14	RPAIN	chr17	+	5425970	5426082	5426235	5426299	0.000361537	0.181	-0.702994	5.61581e-11
ENSG00000129197.14	RPAIN	chr17	+	5425970	5426299	5428070	5428211	0.0016013	0.105	-0.702994	5.61581e-11
ENSG00000214021.16	TTLL3	chr3	+	9817644	9817759	9818821	9818920	0.00340599	0.224	-0.699499	4.54081e-08
ENSG00000188827.11	SLX4	chr16	-	3600978	3601191	3602117	3602307	0.00662716	0.069	-0.66393	1.54073e-11
ENSG00000143633.13	C1orf131	chr1	-	231223762	231224414	231225470	231225523	0.00061077	0.054	-0.656665	2.51633e-07
ENSG00000134668.12	SPOCD1	chr1	-	31793277	31793428	31793746	31793897	0	0.181	-0.654637	0.000585002
ENSG00000134668.12	SPOCD1	chr1	-	31798206	31798323	31798441	31798631	5.13274e-13	0.055	-0.654637	0.000585002
ENSG00000167965.18	MLST8	chr16	+	2206357	2206409	2206496	2206659	0.000435024	0.061	-0.646439	5.38301e-22
ENSG00000247828.8	TMEM161B-AS1	chr5	+	88269467	88270585	88282041	88282106	5.36387e-06	0.265	-0.631827	5.54349e-10
ENSG00000135469.13	COQ10A	chr12	+	56269058	56269251	56269459	56269561	0.0134909	0.064	-0.613218	2.12669e-05
ENSG00000108591.10	DRG2	chr17	+	18099632	18099723	18100362	18100435	0.00320186	0.109	-0.612159	4.97913e-16
ENSG00000134901.13	POGLUT2	chr13	-	102790900	102791138	102791257	102791430	0.0296535	0.05	-0.610903	1.37593e-09
ENSG00000196535.16	MYO18A	chr17	-	29096760	29096915	29097222	29097350	0.0197343	0.06	-0.607494	1.13861e-19
ENSG00000215440.12	NPEPL1	chr20	+	58713419	58713543	58713916	58714093	1.17191e-07	0.131	-0.605654	2.62764e-08
ENSG00000115459.18	ELMOD3	chr2	+	85371085	85371209	85371439	85371562	0.000152407	0.069	-0.601245	9.89842e-18
ENSG00000115459.18	ELMOD3	chr2	+	85390137	85390265	85390759	85391748	0.00158975	0.105	-0.601245	9.89842e-18
ENSG00000143303.12	RRNAD1	chr1	+	156731990	156732115	156732280	156732473	5.24602e-05	0.205	-0.593967	2.36435e-08
ENSG00000139531.13	SUOX	chr12	+	56002211	56002271	56002542	56002720	0.0404994	0.051	-0.591344	1.72438e-07
ENSG00000110583.13	NAA40	chr11	+	63945839	63945935	63946950	63947003	7.91547e-06	0.166	-0.563848	1.24704e-08
ENSG00000197948.11	FCHSD1	chr5	-	141646086	141646191	141646602	141646722	0.00242976	0.084	-0.561297	4.4719e-09
ENSG00000064607.17	SUGP2	chr19	-	18994365	18994486	18995143	18995280	2.5109e-07	0.157	-0.559611	4.61806e-14
ENSG00000160953.16	PWWP3A	chr19	+	1357008	1357094	1358393	1358464	0.000288332	0.105	-0.542824	5.24217e-06
ENSG00000150433.9	TMEM218	chr11	-	125102131	125102317	125102733	125102809	0.00109606	0.191	-0.541248	5.93518e-07
ENSG00000168291.13	PDHB	chr3	-	58429707	58429941	58430127	58430238	0.00702155	0.126	-0.517578	8.29769e-14
ENSG00000119688.21	ABCD4	chr14	-	74292747	74292869	74293153	74293248	0.0273067	0.094	-0.491219	1.28451e-09
ENSG00000102125.16	TAZ	chrX	+	154419542	154419746	154420031	154420094	0.0172688	0.165	-0.472044	0.00024554
ENSG00000088970.16	KIZ	chr20	+	21244244	21244288	21246478	21246622	0.0123092	0.063	-0.469235	6.46069e-05
ENSG00000204536.14	CCHCR1	chr6	-	31144686	31144788	31144884	31145073	0.0144305	0.052	-0.467204	0.000168523
ENSG00000198198.17	SZT2	chr1	+	43427529	43427734	43428002	43428118	0.016544	0.084	-0.456181	0.000887303
ENSG00000198198.17	SZT2	chr1	+	43448611	43448728	43450102	43450171	0.0402361	0.056	-0.456181	0.000887303
ENSG00000162650.16	ATXN7L2	chr1	+	109488846	109489100	109489929	109490128	0.00140983	0.264	-0.447979	9.28585e-05
ENSG00000242612.7	DECR2	chr16	+	406345	406397	406684	406833	3.44418e-05	0.411	-0.435832	7.85736e-06
ENSG00000099999.15	RNF215	chr22	-	30379481	30379622	30379710	30379780	0.0257125	0.102	-0.435571	0.000583804
ENSG00000198690.10	FAN1	chr15	+	30925788	30925939	30928552	30928656	2.50108e-09	0.225	-0.433907	1.96417e-10
ENSG00000198690.10	FAN1	chr15	+	30925126	30925291	30925788	30928656	0.0075206	0.099	-0.433907	1.96417e-10
ENSG00000115524.16	SF3B1	chr2	-	197418795	197418951	197420427	197420542	0.0415957	0.06	-0.425297	4.81745e-08
ENSG00000177082.12	WDR73	chr15	-	84645470	84645836	84646183	84646348	0.0304365	0.13	-0.421962	7.87513e-05
ENSG00000076928.17	ARHGEF1	chr19	+	41892024	41892123	41892330	41892373	5.39345e-05	0.082	-0.418269	0.000539574
ENSG00000184470.21	TXNRD2	chr22	-	19875521	19875807	19877039	19877234	1.93277e-05	0.074	-0.416302	5.12232e-05
ENSG00000080189.15	SLC35C2	chr20	-	46349527	46350524	46350760	46350890	0.0344917	0.054	-0.386697	5.23686e-13
ENSG00000173992.9	CCS	chr11	+	66599115	66599253	66599458	66599636	7.98831e-05	0.216	-0.384178	0.000254639
ENSG00000167840.13	ZNF232	chr17	-	5108925	5109052	5109393	5109868	5.51062e-05	0.345	-0.357647	0.0381495
ENSG00000105135.16	ILVBL	chr19	-	15116000	15116071	15116151	15116321	0.0115512	0.064	-0.339971	0.00396275
ENSG00000160352.16	ZNF714	chr19	+	21116806	21118885	21124960	21125094	0.00101124	0.353	-0.335765	0.0122456
ENSG00000103064.15	SLC7A6	chr16	+	68297233	68297476	68298490	68301819	0.00544904	0.155	-0.326204	0.00987406
ENSG00000114021.12	NIT2	chr3	+	100345584	100345678	100346180	100346255	4.77341e-05	0.076	-0.324133	2.00074e-06
ENSG00000106624.11	AEBP1	chr7	+	44111506	44111772	44111853	44112050	0.0250006	0.219	-0.318763	4.95143e-05
ENSG00000108963.17	DPH1	chr17	+	2041767	2041875	2042604	2043424	0.00807959	0.076	-0.31625	5.83084e-06
ENSG00000149761.9	NUDT22	chr11	+	64226289	64226427	64226634	64227132	4.40914e-10	0.191	-0.314822	0.000222419
ENSG00000214941.8	ZSWIM7	chr17	-	15977726	15977913	15978043	15978163	0.0409775	0.191	-0.306033	0.00956655
ENSG00000119638.13	NEK9	chr14	-	75105949	75105996	75106501	75106702	2.5098e-05	0.071	-0.304944	5.17935e-09
ENSG00000167522.16	ANKRD11	chr16	-	89286038	89286186	89288527	89288670	1.2189e-06	0.059	-0.272118	0.000334139
ENSG00000131876.17	SNRPA1	chr15	-	101285725	101285801	101286907	101287010	0.000677711	0.301	-0.255327	0.00522294
ENSG00000125447.17	GGA3	chr17	-	75240341	75240412	75240811	75241057	0.0257563	0.053	-0.228384	0.00291291
ENSG00000135775.14	COG2	chr1	+	230669355	230669535	230671515	230671640	0.0126137	0.051	-0.206676	0.00444072
ENSG00000100201.21	DDX17	chr22	-	38487878	38488115	38492055	38492115	0.00015149	0.064	-0.194633	0.00041091
ENSG00000120896.13	SORBS3	chr8	+	22566660	22566713	22566821	22566868	0.0109603	0.05	-0.162997	0.0494374
ENSG00000101158.15	NELFCD	chr20	+	58993623	58993675	58994109	58994239	7.90165e-07	0.281	-0.12568	0.0223141
ENSG00000241973.11	PI4KA	chr22	-	20733735	20733843	20734042	20734194	0.00171515	0.055	-0.110632	0.0158476
ENSG00000089053.13	ANAPC5	chr12	-	121345838	121346031	121346895	121347005	3.74027e-07	0.05	0.177417	7.37413e-05
ENSG00000178950.17	GAK	chr4	-	850935	851084	851749	851974	8.38071e-07	0.053	0.203392	0.0023801
ENSG00000100124.15	ANKRD54	chr22	-	37832957	37833082	37833158	37833206	0.00369372	0.1	0.204844	0.0189763
ENSG00000163930.10	BAP1	chr3	-	52402778	52402940	52403137	52403298	0.0204519	0.313	0.217899	2.99028e-06
ENSG00000132424.16	PNISR	chr6	-	99414571	99414690	99416348	99416428	9.20019e-14	0.107	0.252826	0.0340875
ENSG00000132424.16	PNISR	chr6	-	99403828	99403882	99404602	99404702	2.2252e-13	0.224	0.252826	0.0340875
ENSG00000132424.16	PNISR	chr6	-	99414571	99414686	99416348	99416428	0.00097813	0.363	0.252826	0.0340875
ENSG00000160753.16	RUSC1	chr1	+	155325101	155325178	155325315	155325490	0.00346204	0.057	0.27575	4.19556e-05
ENSG00000160753.16	RUSC1	chr1	+	155325863	155325910	155326609	155327132	0.0158477	0.213	0.27575	4.19556e-05
ENSG00000182944.17	EWSR1	chr22	+	29298732	29298895	29299194	29299280	0.0292359	0.21	0.276785	0.000774539
ENSG00000152556.17	PFKM	chr12	+	48134942	48135038	48135290	48135383	1.35573e-08	0.142	0.286357	0.000103112
ENSG00000141562.18	NARF	chr17	+	82483715	82483779	82484812	82484950	0.00748427	0.073	0.290185	0.0454547
ENSG00000113240.13	CLK4	chr5	-	178617343	178617434	178618555	178618778	6.3235e-05	0.288	0.30222	0.00179065
ENSG00000113240.13	CLK4	chr5	-	178616881	178616948	178617343	178618778	0.000514311	0.217	0.30222	0.00179065
ENSG00000137221.14	TJAP1	chr6	+	43500743	43500772	43501525	43501687	0	0.086	0.309596	5.96487e-06
ENSG00000137221.14	TJAP1	chr6	+	43503622	43503706	43504760	43506553	6.37399e-14	0.092	0.309596	5.96487e-06
ENSG00000129351.17	ILF3	chr19	+	10681218	10681329	10681992	10682192	3.64946e-05	0.128	0.319604	0.000221486
ENSG00000197841.15	ZNF181	chr19	+	34739147	34739268	34739522	34739621	0.00941851	0.302	0.327196	0.0270095
ENSG00000197841.15	ZNF181	chr19	+	34739147	34739268	34739525	34739621	0.0207251	0.204	0.327196	0.0270095
ENSG00000134884.15	ARGLU1	chr13	-	106557047	106557131	106559431	106559657	0.0277652	0.149	0.344292	4.72463e-06
ENSG00000100003.18	SEC14L2	chr22	+	30415758	30415865	30415947	30416087	0.0360241	0.071	0.349536	0.00720107
ENSG00000139625.13	MAP3K12	chr12	-	53484256	53484365	53485055	53485214	0.00139416	0.06	0.350932	4.81e-08
ENSG00000197530.12	MIB2	chr1	+	1626836	1626999	1627073	1627207	0.000105344	0.062	0.356199	0.0040786
ENSG00000197530.12	MIB2	chr1	+	1628018	1628179	1628272	1628399	0.000762071	0.07	0.356199	0.0040786
ENSG00000159788.19	RGS12	chr4	+	3414071	3414241	3414751	3414844	0.00334815	0.061	0.365412	1.45751e-06
ENSG00000011295.16	TTC19	chr17	+	15999823	16000032	16000117	16000245	0.00833956	0.098	0.385725	5.63772e-08
ENSG00000132323.9	ILKAP	chr2	-	238194274	238194331	238194781	238194870	1.98377e-05	0.261	0.386767	4.31863e-08
ENSG00000005302.19	MSL3	chrX	+	11763779	11765729	11768572	11768682	1.3168e-05	0.076	0.388652	0.000414873
ENSG00000005302.19	MSL3	chrX	+	11763779	11763938	11765466	11765729	0.000764796	0.053	0.388652	0.000414873
ENSG00000004534.15	RBM6	chr3	+	50061461	50061547	50061961	50062108	0.00194356	0.12	0.401496	6.86615e-16
ENSG00000008311.15	AASS	chr7	-	122078861	122078950	122079596	122079712	0.000843132	0.071	0.404998	0.000838531
ENSG00000214087.8	ARL16	chr17	-	81682033	81682149	81683012	81683126	0	0.083	0.405526	1.72035e-07
ENSG00000214087.8	ARL16	chr17	-	81682033	81682149	81682490	81682675	0.000309397	0.307	0.405526	1.72035e-07
ENSG00000125450.11	NUP85	chr17	+	75234636	75234788	75235099	75235201	0.0364954	0.055	0.409562	0.00101903
ENSG00000038358.15	EDC4	chr16	+	67881667	67881845	67881953	67882109	0.00016187	0.102	0.415704	2.03701e-07
ENSG00000126456.16	IRF3	chr19	-	49664673	49664846	49665630	49665857	2.51413e-08	0.126	0.417878	4.07143e-08
ENSG00000258890.7	CEP95	chr17	+	64534584	64534737	64536601	64536748	0.000176853	0.183	0.42411	9.83408e-11
ENSG00000158805.12	ZNF276	chr16	+	89723136	89723183	89723259	89723709	0.00364085	0.154	0.444579	0.00655512
ENSG00000124782.20	RREB1	chr6	+	7181123	7181246	7181869	7182082	0.000117678	0.112	0.448363	5.25415e-09
ENSG00000003756.17	RBM5	chr3	+	50100531	50100605	50103082	50103166	0	0.193	0.455244	8.86982e-20
ENSG00000003756.17	RBM5	chr3	+	50117073	50117171	50117249	50117379	0.000621543	0.052	0.455244	8.86982e-20
ENSG00000160294.11	MCM3AP	chr21	-	46246306	46246404	46246627	46246886	0.0168302	0.055	0.461931	1.26615e-05
ENSG00000074266.21	EED	chr11	+	86263944	86264263	86266082	86266216	5.29861e-05	0.068	0.489086	4.62384e-05
ENSG00000109065.12	NAT9	chr17	-	74771959	74772054	74772217	74772277	6.78463e-06	0.116	0.513288	2.02058e-07
ENSG00000109065.12	NAT9	chr17	-	74771959	74771977	74772217	74772277	0.0396259	0.086	0.513288	2.02058e-07
ENSG00000197343.11	ZNF655	chr7	+	99561887	99561973	99562367	99562494	2.18402e-06	0.214	0.517865	1.78868e-11
ENSG00000187801.15	ZFP69B	chr1	+	40456944	40457071	40457343	40457439	0.0242151	0.131	0.527838	0.000444095
ENSG00000135945.10	REV1	chr2	-	99402243	99402346	99402643	99402800	0.0154791	0.149	0.528085	8.15587e-17
ENSG00000006534.16	ALDH3B1	chr11	+	68015296	68015459	68018526	68018637	7.91235e-09	0.084	0.544304	0.000183772
ENSG00000100038.19	TOP3B	chr22	-	21959131	21959232	21959586	21959736	1.89733e-09	0.144	0.546263	2.30763e-08
ENSG00000100038.19	TOP3B	chr22	-	21957026	21957595	21958491	21958693	4.94056e-06	0.089	0.546263	2.30763e-08
ENSG00000100038.19	TOP3B	chr22	-	21962428	21962602	21962746	21962893	0.00111714	0.075	0.546263	2.30763e-08
ENSG00000177463.15	NR2C2	chr3	+	15037999	15038137	15039121	15039227	9.8993e-05	0.05	0.547726	3.43399e-15
ENSG00000197989.14	SNHG12	chr1	-	28580559	28581229	28581589	28581871	5.9201e-07	0.124	0.548986	0.0148463
ENSG00000197989.14	SNHG12	chr1	-	28580559	28580646	28581110	28581229	0.00839294	0.12	0.548986	0.0148463
ENSG00000197323.12	TRIM33	chr1	-	114397607	114397860	114397939	114397990	1.4371e-06	0.136	0.550592	4.11499e-21
ENSG00000104886.12	PLEKHJ1	chr19	-	2233153	2233905	2233997	2234061	0.0169958	0.055	0.553278	8.43342e-10
ENSG00000126522.17	ASL	chr7	+	66075833	66075856	66076038	66076093	2.27461e-06	0.231	0.553451	0.000500385
ENSG00000167962.14	ZNF598	chr16	-	1999495	2000256	2000390	2000481	0.00364085	0.055	0.555284	2.25156e-06
ENSG00000167962.14	ZNF598	chr16	-	1999495	2000256	2000408	2000481	0.00538825	0.088	0.555284	2.25156e-06
ENSG00000132549.18	VPS13B	chr8	+	99870784	99870887	99871447	99871697	0.000449155	0.096	0.555366	3.83695e-15
ENSG00000076108.11	BAZ2A	chr12	-	56604584	56604799	56605072	56605327	5.20306e-08	0.158	0.560687	9.34935e-20
ENSG00000077458.13	FAM76B	chr11	-	95788498	95788563	95789391	95789782	3.35339e-06	0.225	0.563095	1.36513e-06
ENSG00000182087.14	TMEM259	chr19	-	1012065	1012188	1012462	1012573	1.8518e-05	0.057	0.581631	8.59879e-20
ENSG00000141551.14	CSNK1D	chr17	-	82245975	82246039	82248874	82249014	5.32477e-12	0.051	0.584972	2.81472e-38
ENSG00000160961.12	ZNF333	chr19	+	14716993	14717089	14717656	14717733	1.04004e-06	0.082	0.586018	3.45349e-06
ENSG00000185024.17	BRF1	chr14	-	105219150	105219232	105220068	105220130	4.17751e-10	0.068	0.594703	4.56027e-06
ENSG00000185024.17	BRF1	chr14	-	105219150	105219298	105220068	105220130	0.00794676	0.324	0.594703	4.56027e-06
ENSG00000160679.13	CHTOP	chr1	+	153636571	153636653	153638294	153638448	0	0.075	0.616055	1.20429e-21
ENSG00000157764.13	BRAF	chr7	-	140753274	140753393	140754186	140754233	0.00985874	0.105	0.616055	5.17118e-23
ENSG00000213024.11	NUP62	chr19	-	49927693	49927848	49929325	49929504	2.16113e-09	0.235	0.621425	5.43715e-12
ENSG00000213024.11	NUP62	chr19	-	49927693	49927815	49929325	49929504	5.70989e-07	0.171	0.621425	5.43715e-12
ENSG00000165516.11	KLHDC2	chr14	+	49779594	49779675	49779747	49779806	2.54983e-05	0.058	0.628679	4.79925e-25
ENSG00000169733.12	RFNG	chr17	-	82049676	82050006	82050401	82050555	0	0.163	0.632823	4.05821e-14
ENSG00000169733.12	RFNG	chr17	-	82050661	82050764	82051293	82051342	2.3096e-10	0.084	0.632823	4.05821e-14
ENSG00000169733.12	RFNG	chr17	-	82049676	82049842	82049917	82050006	2.72501e-06	0.085	0.632823	4.05821e-14
ENSG00000162413.16	KLHL21	chr1	-	6590723	6593658	6595484	6595557	0	0.137	0.633363	0.000351422
ENSG00000068438.15	FTSJ1	chrX	+	48482596	48482794	48482985	48483027	0.00222844	0.121	0.638213	1.37573e-35
ENSG00000119760.16	SUPT7L	chr2	-	27660983	27661388	27662178	27662281	0.00160324	0.1	0.639862	5.88089e-16
ENSG00000119760.16	SUPT7L	chr2	-	27660983	27661601	27662178	27662281	0.00819705	0.201	0.639862	5.88089e-16
ENSG00000166747.12	AP1G1	chr16	-	71808504	71808677	71808762	71808813	0.00182593	0.2	0.640765	1.24404e-38
ENSG00000172171.11	TEFM	chr17	-	30898985	30899606	30900412	30900562	0.00016236	0.182	0.644351	9.37263e-10
ENSG00000105443.15	CYTH2	chr19	+	48474837	48474949	48478065	48478145	1.2189e-06	0.47	0.654702	4.37621e-22
ENSG00000105443.15	CYTH2	chr19	+	48474837	48474949	48478068	48478145	0.000579386	0.061	0.654702	4.37621e-22
ENSG00000197555.9	SIPA1L1	chr14	+	71704720	71704783	71705221	71705340	5.28889e-12	0.452	0.655751	7.6103e-25
ENSG00000144224.17	UBXN4	chr2	+	135753538	135753567	135754158	135754277	1.5441e-12	0.052	0.661689	2.74339e-12
ENSG00000089818.18	NECAP1	chr12	+	8090194	8091850	8092675	8092784	2.78881e-06	0.074	0.66393	2.29383e-33
ENSG00000132274.16	TRIM22	chr11	+	5697247	5697343	5698314	5698545	9.27235e-06	0.093	0.678325	0.0113545
ENSG00000033030.15	ZCCHC8	chr12	-	122483278	122483344	122483459	122483563	0.000107302	0.114	0.683013	2.07313e-13
ENSG00000185917.13	SETD4	chr21	-	36034540	36035960	36036084	36036251	0.0310967	0.3	0.693232	7.02736e-10
ENSG00000131051.24	RBM39	chr20	-	35738967	35739017	35740823	35740887	2.04719e-11	0.158	0.693685	1.185e-41
ENSG00000182208.14	MOB2	chr11	-	1480392	1480486	1480724	1480885	0.0360241	0.057	0.694449	1.91974e-17
ENSG00000151923.17	TIAL1	chr10	-	119576610	119576750	119577079	119577203	0	0.062	0.694952	4.92652e-45
ENSG00000166012.17	TAF1D	chr11	-	93730676	93730712	93731149	93731216	1.47275e-07	0.142	0.696871	6.89211e-12
ENSG00000166012.17	TAF1D	chr11	-	93736693	93736751	93737063	93737239	5.39917e-07	0.105	0.696871	6.89211e-12
ENSG00000260628.5	AC142381.3	chr16	+	31981869	31981998	31982120	31982189	0.00116226	0.37	0.699177	3.86798e-05
ENSG00000197622.13	CDC42SE1	chr1	-	151055015	151055126	151055676	151055993	1.01086e-10	0.104	0.702205	1.71049e-49
ENSG00000180891.13	CUEDC1	chr17	-	57866473	57866544	57867356	57867415	0	0.109	0.711072	2.2254e-26
ENSG00000100219.16	XBP1	chr22	-	28796046	28796123	28796149	28796192	1.76748e-12	0.062	0.749221	3.43091e-09
ENSG00000189046.11	ALKBH2	chr12	-	109092506	109092937	109093246	109093472	0.000948807	0.103	0.753585	2.17413e-13
ENSG00000125503.13	PPP1R12C	chr19	-	55093015	55093076	55093152	55093233	0.00014051	0.093	0.755734	5.24119e-15
ENSG00000128699.14	ORMDL1	chr2	-	189782421	189782602	189783013	189783123	8.99644e-06	0.202	0.758695	1.89266e-15
ENSG00000198218.11	QRICH1	chr3	-	49032621	49032773	49033119	49033228	4.41441e-08	0.163	0.776361	9.7725e-26
ENSG00000100888.14	CHD8	chr14	-	21428963	21429335	21430800	21431858	1.62843e-09	0.067	0.778966	1.47779e-70
ENSG00000107104.19	KANK1	chr9	+	732377	732617	734747	734835	5.45552e-08	0.059	0.821751	1.21724e-19
ENSG00000170889.14	RPS9	chr19	+	54206275	54206462	54206552	54206724	0	0.362	0.823711	2.6537e-09
ENSG00000170889.14	RPS9	chr19	+	54206552	54206724	54207397	54207647	0	0.316	0.823711	2.6537e-09
ENSG00000115307.17	AUP1	chr2	-	74528750	74528935	74529131	74529282	4.94932e-08	0.083	0.825926	9.01422e-26
ENSG00000115183.15	TANC1	chr2	+	159219237	159219361	159219691	159219867	9.46249e-08	0.117	0.84508	1.69863e-28
ENSG00000121741.16	ZMYM2	chr13	+	19993062	19993564	19993825	19993919	0.00484779	0.108	0.846511	5.32133e-35
ENSG00000227057.10	WDR46	chr6	-	33280427	33280522	33280673	33280987	6.22062e-10	0.11	0.878805	6.57997e-39
ENSG00000160688.19	FLAD1	chr1	+	154990158	154990257	154990338	154990528	0.0330526	0.078	0.892261	1.99667e-36
ENSG00000175061.18	SNHG29	chr17	+	16439326	16439414	16439580	16439703	1.2388e-08	0.159	0.900899	4.99276e-20
ENSG00000136718.10	IMP4	chr2	+	130342893	130342935	130343085	130343194	0.000620177	0.073	0.915811	9.62605e-33
ENSG00000242802.9	AP5Z1	chr7	+	4789831	4789929	4790458	4790591	0.000514311	0.131	0.922221	3.01552e-12
ENSG00000100395.15	L3MBTL2	chr22	+	41227088	41227323	41227803	41227869	0.000165136	0.059	0.928725	2.22732e-22
ENSG00000168036.18	CTNNB1	chr3	+	41239133	41239354	41239659	41239900	0.000706829	0.101	0.937052	4.87039e-53
ENSG00000168066.20	SF1	chr11	-	64764605	64765518	64765950	64766155	0.0076529	0.056	0.968176	3.93189e-64
ENSG00000141644.17	MBD1	chr18	-	50276661	50276744	50276831	50276998	0.000155481	0.072	0.995263	1.13777e-75
ENSG00000138073.14	PREB	chr2	-	27133116	27133337	27133531	27133721	2.18343e-06	0.062	0.999471	5.35764e-54
ENSG00000110274.16	CEP164	chr11	+	117394919	117395003	117395122	117395191	0.000131835	0.054	1.00094	1.20381e-25
ENSG00000116691.11	MIIP	chr1	+	12029222	12029281	12029764	12029894	0	0.123	1.022	1.88319e-13
ENSG00000116691.11	MIIP	chr1	+	12029222	12029894	12030027	12030124	0.000145702	0.052	1.022	1.88319e-13
ENSG00000096746.17	HNRNPH3	chr10	+	68337198	68337333	68338502	68338687	7.43962e-09	0.167	1.02307	7.36579e-32
ENSG00000133107.14	TRPC4	chr13	-	37636842	37637228	37637483	37637625	0.0251764	0.075	1.0275	6.42454e-24
ENSG00000114859.16	CLCN2	chr3	-	184355693	184355778	184356992	184357094	0.010672	0.113	1.02842	3.15897e-12
ENSG00000146247.14	PHIP	chr6	-	78955612	78955682	78958474	78958600	0.00035525	0.066	1.07577	4.09825e-68
ENSG00000101361.17	NOP56	chr20	+	2657080	2657218	2657928	2658393	3.41321e-05	0.053	1.08057	3.04389e-16
ENSG00000123066.8	MED13L	chr12	-	115980749	115980938	115982383	115982603	0	0.056	1.10444	3.52785e-87
ENSG00000182400.15	TRAPPC6B	chr14	-	39158284	39158402	39159482	39159550	2.38051e-06	0.074	1.10771	3.25409e-30
ENSG00000182400.15	TRAPPC6B	chr14	-	39158284	39158402	39159449	39159550	0.000854278	0.167	1.10771	3.25409e-30
ENSG00000059804.16	SLC2A3	chr12	-	7929683	7929871	7930479	7930642	5.93467e-12	0.056	1.1097	8.29105e-50
ENSG00000114423.22	CBLB	chr3	-	105680991	105681610	105681723	105681818	0.0109695	0.07	1.12007	6.65208e-40
ENSG00000104907.12	TRMT1	chr19	-	13105266	13105396	13105486	13105606	0.0195686	0.078	1.14454	5.72127e-19
ENSG00000122335.17	SERAC1	chr6	-	158116184	158116282	158117726	158117821	3.88981e-06	0.104	1.15195	1.18383e-28
ENSG00000130803.15	ZNF317	chr19	+	9156611	9156748	9157267	9157394	8.19923e-09	0.124	1.15215	1.27075e-54
ENSG00000100722.20	ZC3H14	chr14	+	88609266	88609403	88609714	88609803	2.18402e-06	0.06	1.18667	6.09381e-89
ENSG00000138709.19	LARP1B	chr4	+	128107138	128107313	128107882	128108901	0.0125264	0.191	1.2064	4.72249e-44
ENSG00000101384.12	JAG1	chr20	-	10650246	10650360	10651580	10651694	3.71912e-06	0.103	1.20744	6.84415e-06
ENSG00000156976.17	EIF4A2	chr3	+	186784563	186784696	186785882	186786051	5.65767e-08	0.141	1.24513	1.63993e-52
ENSG00000170949.17	ZNF160	chr19	-	53091412	53091529	53091636	53091720	8.91739e-09	0.306	1.24783	5.14395e-60
ENSG00000170949.17	ZNF160	chr19	-	53091412	53091553	53091636	53091720	0.0250006	0.139	1.24783	5.14395e-60
ENSG00000105821.15	DNAJC2	chr7	-	103322510	103322632	103322702	103322794	0.00784488	0.152	1.25084	8.45283e-87
ENSG00000135597.18	REPS1	chr6	-	138926400	138926481	138929976	138930098	0	0.072	1.27805	6.24368e-65
ENSG00000100968.14	NFATC4	chr14	+	24373694	24373867	24374325	24374466	0	0.129	1.31256	1.60235e-63
ENSG00000118495.19	PLAGL1	chr6	-	143964786	143964818	143966157	143966198	6.13348e-05	0.155	1.32237	4.21762e-38
ENSG00000161202.20	DVL3	chr3	+	184164795	184164931	184165112	184165206	1.89375e-09	0.109	1.37793	5.07623e-156
ENSG00000196628.18	TCF4	chr18	-	55228846	55229076	55232508	55232671	1.21819e-10	0.05	1.39252	3.88331e-58
ENSG00000196628.18	TCF4	chr18	-	55228846	55229076	55232520	55232671	3.42294e-09	0.108	1.39252	3.88331e-58
ENSG00000132950.19	ZMYM5	chr13	-	19851354	19851448	19851688	19852190	3.33905e-11	0.159	1.39407	1.45232e-59
ENSG00000255248.9	MIR100HG	chr11	-	122064179	122064271	122066135	122066434	0.0089427	0.099	1.41619	7.25022e-58
ENSG00000234741.8	GAS5	chr1	-	173864483	173864506	173864674	173864704	1.6053e-13	0.092	1.4198	1.0214e-29
ENSG00000234741.8	GAS5	chr1	-	173864256	173864704	173865228	173865282	3.20672e-10	0.065	1.4198	1.0214e-29
ENSG00000234741.8	GAS5	chr1	-	173866527	173866567	173866760	173866796	3.4802e-10	0.083	1.4198	1.0214e-29
ENSG00000234741.8	GAS5	chr1	-	173865228	173865282	173865470	173865547	7.90962e-10	0.143	1.4198	1.0214e-29
ENSG00000234741.8	GAS5	chr1	-	173864256	173864304	173864483	173864506	8.21334e-10	0.083	1.4198	1.0214e-29
ENSG00000234741.8	GAS5	chr1	-	173865228	173865282	173865509	173865547	4.58873e-09	0.068	1.4198	1.0214e-29
ENSG00000095787.23	WAC	chr10	+	28614566	28614685	28616175	28616362	0	0.118	1.49893	9.78481e-205
ENSG00000105227.15	PRX	chr19	-	40393767	40397970	40398619	40398816	0.00420964	0.193	1.50272	5.021e-14
ENSG00000176170.13	SPHK1	chr17	+	76385450	76385654	76385984	76386137	0	0.149	1.54041	3.88365e-27
ENSG00000133794.18	ARNTL	chr11	+	13378336	13378445	13381160	13381254	1.91618e-11	0.064	1.55064	1.4994e-33
ENSG00000221926.12	TRIM16	chr17	-	15683035	15683157	15684195	15684299	0.0105048	0.287	1.62389	1.01667e-90
ENSG00000278311.5	GGNBP2	chr17	+	36577982	36578186	36579244	36579419	2.08746e-08	0.059	1.6287	7.16172e-302
ENSG00000128191.16	DGCR8	chr22	+	20089668	20089811	20089975	20090258	0	0.136	1.73414	5.38552e-96
ENSG00000076604.15	TRAF4	chr17	+	28747842	28747947	28748016	28748178	2.35727e-07	0.071	1.78205	6.30217e-63
ENSG00000082014.16	SMARCD3	chr7	-	151240424	151240522	151241491	151241653	0	0.141	1.80717	1.8729e-144
ENSG00000134107.5	BHLHE40	chr3	+	4979961	4980031	4980300	4980408	2.11365e-05	0.054	1.91195	1.77705e-42
ENSG00000099860.9	GADD45B	chr19	+	2476355	2476431	2476528	2476630	0.00374179	0.208	1.94099	4.16755e-23
ENSG00000008710.20	PKD1	chr16	-	2105321	2105707	2105864	2106024	0.00640545	0.08	1.98719	1.92646e-21
ENSG00000233016.7	SNHG7	chr9	-	136726310	136726416	136727045	136727086	0	0.063	2.27317	8.95872e-29
ENSG00000204256.13	BRD2	chr6	+	32976561	32976936	32977441	32977570	0	0.078	2.32401	4.37476e-162
ENSG00000204256.13	BRD2	chr6	+	32976561	32976936	32977259	32977570	0.000565445	0.103	2.32401	4.37476e-162
ENSG00000175197.12	DDIT3	chr12	-	57517268	57517438	57517705	57517753	8.78952e-08	0.116	2.57503	1.21135e-35
ENSG00000255717.7	SNHG1	chr11	-	62855423	62855466	62855864	62855885	0	0.412	2.70207	3.81758e-42
ENSG00000255717.7	SNHG1	chr11	-	62853800	62853833	62854017	62854064	0	0.357	2.70207	3.81758e-42
ENSG00000255717.7	SNHG1	chr11	-	62853800	62853833	62854518	62854551	0	0.345	2.70207	3.81758e-42
ENSG00000255717.7	SNHG1	chr11	-	62855132	62855216	62855423	62855885	0	0.284	2.70207	3.81758e-42
ENSG00000255717.7	SNHG1	chr11	-	62854518	62854551	62854887	62854938	0	0.282	2.70207	3.81758e-42
ENSG00000255717.7	SNHG1	chr11	-	62852810	62852839	62853074	62853115	0	0.277	2.70207	3.81758e-42
ENSG00000255717.7	SNHG1	chr11	-	62854518	62854938	62855132	62855216	0	0.26	2.70207	3.81758e-42
ENSG00000255717.7	SNHG1	chr11	-	62853800	62854064	62854518	62854551	0	0.251	2.70207	3.81758e-42
ENSG00000255717.7	SNHG1	chr11	-	62852810	62853115	62853551	62853590	0	0.233	2.70207	3.81758e-42
ENSG00000255717.7	SNHG1	chr11	-	62853551	62853590	62853800	62853833	0	0.174	2.70207	3.81758e-42
ENSG00000255717.7	SNHG1	chr11	-	62854518	62854551	62855132	62855216	0.0151855	0.144	2.70207	3.81758e-42

## Sheet: Supplementary Table S9
Supplementary Table S9. Overlap between IRT events and differentially expressed genes in HiB
GeneID	geneSymbol	chr	strand	Up exon start	Up exon end	Down exon start	Down exon end	FDR	∆PSI	L2FC	Adj. P
ENSG00000136205.17	TNS3	chr7	-	47275153	47278220	47280163	47280190	1.09779e-09	-0.073	-2.34467	8.1288e-25
ENSG00000179889.19	PDXDC1	chr16	+	15031734	15031906	15032860	15032979	0	-0.238	-2.11159	0
ENSG00000184014.8	DENND5A	chr11	-	9142721	9142845	9143402	9143485	0	-0.16	-1.5092	0
ENSG00000143702.16	CEP170	chr1	-	243185778	243186072	243186258	243186422	1.58631e-07	-0.183	-1.3173	6.29264e-50
ENSG00000155229.21	MMS19	chr10	-	97461495	97461622	97461827	97461896	1.96136e-06	-0.092	-1.22096	4.55094e-90
ENSG00000133107.14	TRPC4	chr13	-	37639039	37639129	37639257	37639299	0.0314741	-0.109	-1.21052	8.10758e-29
ENSG00000112146.16	FBXO9	chr6	+	53092733	53092824	53093465	53093561	0	-0.359	-1.10196	1.08164e-56
ENSG00000197386.12	HTT	chr4	+	3187650	3187886	3188950	3189093	2.95004e-06	-0.08	-1.06572	1.65173e-35
ENSG00000115970.18	THADA	chr2	-	43291695	43291768	43292103	43292222	1.19248e-07	-0.491	-0.994771	9.8296e-29
ENSG00000100395.15	L3MBTL2	chr22	+	41217122	41217202	41219418	41219536	0	-0.799	-0.979857	6.98926e-22
ENSG00000100395.15	L3MBTL2	chr22	+	41227088	41227323	41227803	41227869	1.09066e-08	-0.213	-0.979857	6.98926e-22
ENSG00000143207.21	COP1	chr1	-	175988287	175988412	175989361	175989479	1.93411e-06	-0.106	-0.975218	1.23653e-40
ENSG00000173821.19	RNF213	chr17	+	80388611	80388689	80389172	80389367	1.00771e-05	-0.059	-0.612767	2.78737e-06
ENSG00000173821.19	RNF213	chr17	+	80381546	80381727	80382978	80383070	0.00510817	-0.06	-0.612767	2.78737e-06
ENSG00000115073.8	ACTR1B	chr2	-	97658426	97658643	97658878	97659003	0.00259291	-0.079	-0.368251	0.000204842
ENSG00000197555.9	SIPA1L1	chr14	+	71704720	71704783	71705221	71705340	0.0216914	-0.169	-0.327151	6.61396e-06
ENSG00000224078.15	SNHG14	chr15	+	25111764	25111894	25115298	25115656	3.40714e-07	-0.095	-0.322715	0.0474166
ENSG00000119723.17	COQ6	chr14	+	73959414	73959522	73961172	73961375	3.72623e-06	-0.088	-0.299828	0.000778406
ENSG00000010322.16	NISCH	chr3	+	52477573	52477642	52478096	52478282	4.46342e-10	-0.085	-0.269295	0.00859849
ENSG00000153914.16	SREK1	chr5	+	66162413	66162592	66163791	66163922	0.00141448	-0.069	-0.243611	0.0044107
ENSG00000131748.16	STARD3	chr17	+	39657972	39658026	39658404	39658522	3.04313e-09	-0.079	0.222129	0.000574174
ENSG00000166965.12	RCCD1	chr15	+	90956611	90956900	90957112	90957503	0.000429658	-0.305	0.360756	0.0202775
ENSG00000065357.20	DGKA	chr12	+	55939414	55939529	55940081	55940170	0	-0.352	0.434938	0.000299484
ENSG00000157873.17	TNFRSF14	chr1	+	2558342	2558468	2559822	2559978	0.0306783	-0.076	0.650143	0.00112605
ENSG00000183963.18	SMTN	chr22	+	31096997	31097060	31097268	31097338	0	-0.177	0.878547	5.46065e-19
ENSG00000168701.19	TMEM208	chr16	+	67228494	67228657	67228796	67228881	0.0298762	-0.363	0.952796	5.01034e-08
